# Supplementary material for: Single‐cell transcriptomics identify TNFRSF1B as a novel T‐cell exhaustion marker for ovarian cancer
Source: Clin Transl Med. 2023 Sep 15;13(9):e1416. doi: 10.1002/ctm2.1416 (PMC10502459; doi:10.1002/ctm2.1416)
Supplement: Supplementary file 2 — Supporting Information [file CTM2-13-e1416-s001.xlsx]

## Sheet: Table S1
Table S1. nCount, nFeature and percentage of mitochondrion for each individual cells
Gene	sample	nCount_RNA	nFeature_RNA	percent.mt	integrated_snn_res.0.5	seurat_clusters	integrated_snn_res.0.1
AAACCCAAGTGCAGCA.T1	T1	8913	2887	0.0448783	18	4	3
AAACCCACACTGCTTC.T1	T1	2972	1591	4.40781	9	6	5
AAACCCAGTGGTAACG.T1	T1	24390	5695	8.17548	11	4	3
AAACCCAGTTTGCCGG.T1	T1	6584	2679	1.13913	12	2	1
AAACGAAAGGCCTAGA.T1	T1	1860	1244	11.7742	5	4	3
AAACGAAAGTAACAGT.T1	T1	13341	3134	0.0749569	18	4	3
AAACGAAAGTCACTGT.T1	T1	3402	1692	13.5215	7	8	7
AAACGAACAACACACT.T1	T1	26908	4944	0.182102	18	4	3
AAACGAACAACGATCT.T1	T1	3629	1798	1.46046	5	4	3
AAACGAATCCATCTGC.T1	T1	10824	3108	0.0739098	18	4	3
AAACGAATCGAGTCTA.T1	T1	10502	2671	0.066654	18	4	3
AAACGCTAGATAGTCA.T1	T1	5541	2261	3.89821	14	6	5
AAACGCTAGCTCAGAG.T1	T1	13795	4389	4.14643	5	4	3
AAACGCTCACGATTCA.T1	T1	11066	3479	5.61178	7	8	7
AAACGCTGTAAGTTAG.T1	T1	1965	1171	0.458015	10	7	6
AAACGCTGTCGGTGTC.T1	T1	3617	1779	8.76417	9	6	5
AAACGCTTCATGGCCG.T1	T1	36920	6583	12.1235	11	4	3
AAACGCTTCCCATTCG.T1	T1	2183	1246	10.7192	14	6	5
AAACGCTTCCTGTTAT.T1	T1	6174	2383	0.21056	18	4	3
AAAGAACCAAGAGGCT.T1	T1	3325	1979	0.601504	5	4	3
AAAGAACCAGACAAAT.T1	T1	25260	5414	0.60966	11	4	3
AAAGAACCATCACCAA.T1	T1	5692	2343	8.73155	14	6	5
AAAGAACGTCTAGGTT.T1	T1	16149	4139	10.3722	20	3	2
AAAGAACTCATTCACT.T1	T1	5891	2513	1.0864	18	4	3
AAAGGATAGAAAGTCT.T1	T1	8154	3193	4.88104	5	4	3
AAAGGATCACCAGCGT.T1	T1	4224	1883	10.9375	9	6	5
AAAGGATCACTCTCGT.T1	T1	5299	2344	18.8904	16	1	0
AAAGGATCATGGGTTT.T1	T1	21253	3986	0.192914	18	4	3
AAAGGATGTACCCGAC.T1	T1	22259	5846	6.59059	5	4	3
AAAGGGCAGATCACCT.T1	T1	5862	2331	5.83419	14	6	5
AAAGGGCAGGTCGTGA.T1	T1	18684	5230	7.76065	5	4	3
AAAGGGCCAAATTGGA.T1	T1	9282	3657	4.42793	5	4	3
AAAGGGCGTAATTGGA.T1	T1	19333	5155	0.0362075	15	2	1
AAAGGGCTCGCGGACT.T1	T1	4071	2345	6.82879	1	5	4
AAAGGTAAGGTAGCAC.T1	T1	11136	3758	5.12751	5	4	3
AAAGGTAGTGGATCGA.T1	T1	2004	1188	4.09182	9	6	5
AAAGGTATCCATTGTT.T1	T1	5931	2351	6.28899	9	6	5
AAAGGTATCGTGGCGT.T1	T1	18992	3824	0.0315922	18	4	3
AAAGTCCAGGAGCTGT.T1	T1	16473	4526	7.63674	5	4	3
AAAGTCCCACTCCTTG.T1	T1	39666	7479	5.50345	1	5	4
AAAGTCCGTCCCACGA.T1	T1	2903	1241	1.2401	1	5	4
AAAGTCCGTGGTTCTA.T1	T1	17117	4590	16.5683	1	5	4
AAAGTCCTCTCCACTG.T1	T1	4812	1916	3.20033	9	6	5
AAAGTGACACATGACT.T1	T1	4783	1862	8.69747	9	6	5
AAAGTGACACGCTTAA.T1	T1	6799	2617	4.26533	14	6	5
AAAGTGACATTCTCTA.T1	T1	3431	1543	4.72166	14	6	5
AAAGTGAGTCCAAGAG.T1	T1	3456	1836	0.318287	15	2	1
AAAGTGATCTGTCCGT.T1	T1	4892	2010	5.08994	9	6	5
AAATGGAAGAGAGGGC.T1	T1	30533	5208	0.0851538	15	2	1
AACAAAGAGTGAGGTC.T1	T1	3972	2016	0.125881	18	4	3
AACAAAGCACGCGTCA.T1	T1	6416	2157	0.202618	18	4	3
AACAAAGGTCCACTCT.T1	T1	4285	1903	6.25438	14	6	5
AACAAAGGTGCGACAA.T1	T1	6458	2457	2.3227	10	7	6
AACAAAGGTTGCTGAT.T1	T1	6399	2362	6.00094	14	6	5
AACAACCAGTTCCGGC.T1	T1	4253	1793	4.93769	14	6	5
AACAACCCAGCTGTTA.T1	T1	56760	7718	5.69591	5	4	3
AACAACCTCAAACTGC.T1	T1	4551	2046	7.25115	9	6	5
AACAAGAAGATAGCTA.T1	T1	15140	4076	0.125495	10	7	6
AACAAGACAAGATCCT.T1	T1	4376	2008	5.09598	9	6	5
AACAAGAGTCTACACA.T1	T1	20903	5514	5.66426	5	4	3
AACAAGATCATGTCTT.T1	T1	3225	1612	4.37209	14	6	5
AACACACAGCCTTCTC.T1	T1	11628	2172	0.249398	18	4	3
AACACACGTAACGGTG.T1	T1	4042	1848	9.77239	9	6	5
AACACACGTCAATGGG.T1	T1	23069	6439	6.66262	5	4	3
AACACACGTGTAGTGG.T1	T1	17660	5245	0.622877	12	2	1
AACACACGTTACTCAG.T1	T1	14271	4580	8.18443	11	4	3
AACACACTCTCGTCGT.T1	T1	14047	4784	12.8711	11	4	3
AACAGGGCAAGTGATA.T1	T1	4732	2103	5.09298	9	6	5
AACAGGGCAGCTGTGC.T1	T1	30982	6053	1.9818	5	4	3
AACAGGGCAGTCAGAG.T1	T1	10661	3062	0.966138	10	7	6
AACAGGGTCCGATAAC.T1	T1	10416	4016	12.0872	16	1	0
AACAGGGTCCGATGCG.T1	T1	1836	1075	0.272331	15	2	1
AACAGGGTCGTCTACC.T1	T1	4078	1381	10.1275	14	6	5
AACCAACAGCAAACAT.T1	T1	8546	3166	0.152118	15	2	1
AACCAACAGGGTGGGA.T1	T1	14042	4045	8.2182	5	4	3
AACCAACCACGTACTA.T1	T1	5681	1826	5.31597	14	6	5
AACCAACGTCGCACGT.T1	T1	21069	5600	4.33338	5	4	3
AACCAACGTGAGATAT.T1	T1	5388	1851	5.40089	14	6	5
AACCAACTCGTGACTA.T1	T1	3509	1841	11.1428	5	4	3
AACCACAAGTGGAAAG.T1	T1	13795	2882	0.094237	18	4	3
AACCACACAGTTAGGG.T1	T1	14395	3575	0.0694686	18	4	3
AACCACAGTCCATACA.T1	T1	14701	4732	11.2849	5	4	3
AACCACAGTTCGGCTG.T1	T1	7312	3449	0.683807	11	4	3
AACCACAGTTGCTAGT.T1	T1	22116	4148	7.58727	2	3	2
AACCACATCGACGATT.T1	T1	15840	4058	1.74242	15	2	1
AACCACATCTAGATCG.T1	T1	1844	1129	0.542299	5	4	3
AACCATGAGGGCTTCC.T1	T1	4404	1849	6.26703	9	6	5
AACCATGAGTCTTCCC.T1	T1	3752	2000	19.4296	6	1	0
AACCATGCATGGCCCA.T1	T1	13297	2882	0.0676844	18	4	3
AACCATGGTCAGACGA.T1	T1	34023	6796	3.92969	5	4	3
AACCATGGTGTCTCCT.T1	T1	4179	2011	0.167504	18	4	3
AACCATGGTTTGGGTT.T1	T1	3778	1759	5.84966	14	6	5
AACCATGTCAAGTGGG.T1	T1	4515	1932	9.43522	9	6	5
AACCATGTCACAGTGT.T1	T1	3367	1687	5.70241	9	6	5
AACCATGTCGTCAAAC.T1	T1	80694	9241	3.88009	16	1	0
AACCATGTCTGAGAGG.T1	T1	5865	2370	2.9156	20	3	2
AACCCAAAGTGTGTTC.T1	T1	15354	4661	6.70184	5	4	3
AACCCAAGTCACTCTC.T1	T1	2987	1666	13.4583	14	6	5
AACCCAAGTGTTGCCG.T1	T1	10215	2693	0.0195791	18	4	3
AACCTGACAACTGGTT.T1	T1	15494	4763	7.43514	5	4	3
AACCTGAGTATGATCC.T1	T1	7145	2630	0.881735	18	4	3
AACCTGAGTTCTGACA.T1	T1	74880	7572	6.68937	2	3	2
AACCTTTAGTCACTAC.T1	T1	30212	5404	0.0198597	18	4	3
AACCTTTGTAGTGGCA.T1	T1	45682	7468	8.28773	1	5	4
AACCTTTGTTAGCTAC.T1	T1	110800	9692	6.67148	11	4	3
AACCTTTTCAAGCTTG.T1	T1	9743	3971	13.384	11	4	3
AACCTTTTCACTCTTA.T1	T1	6504	2348	5.61193	19	3	2
AACCTTTTCATTTGGG.T1	T1	3649	1168	12.8528	23	9	8
AACCTTTTCTTTGATC.T1	T1	10800	3561	0.62963	5	4	3
AACGAAACAACACAAA.T1	T1	27244	6077	5.89488	5	4	3
AACGAAACAATCGCCG.T1	T1	10389	2774	0.0385023	5	4	3
AACGAAAGTGTTCATG.T1	T1	1736	1226	0.0576037	5	4	3
AACGGGAAGAGCCATG.T1	T1	6228	2867	14.2742	5	4	3
AACGGGACAAGTTCCA.T1	T1	2967	1030	17.5598	5	4	3
AACGGGACAGTGGCTC.T1	T1	21169	4720	8.66834	1	5	4
AACGGGATCCTAAACG.T1	T1	5715	2297	6.35171	14	6	5
AACGTCAAGATAACAC.T1	T1	14002	4675	2.91387	11	4	3
AACGTCACAGATCATC.T1	T1	18989	4801	3.33878	5	4	3
AACGTCACAGTTAGGG.T1	T1	12333	3017	0.04865	18	4	3
AACGTCAGTCTCGCGA.T1	T1	6469	2235	1.484	5	4	3
AACGTCATCTTCTTCC.T1	T1	33571	7079	7.55116	6	1	0
AACTTCTAGAGCCATG.T1	T1	4359	1862	8.92407	9	6	5
AACTTCTAGCGACTAG.T1	T1	15278	3406	0.0327268	18	4	3
AACTTCTAGTTGTCGT.T1	T1	3964	1617	5.67608	9	6	5
AACTTCTCACTCACTC.T1	T1	12732	4550	11.3965	5	4	3
AACTTCTGTAGCTGAG.T1	T1	14425	4909	5.12305	11	4	3
AACTTCTGTCTAGATC.T1	T1	37929	2688	1.40789	23	9	8
AACTTCTGTGACATCT.T1	T1	18953	5229	0.437925	5	4	3
AAGAACAAGAAACCCG.T1	T1	3929	1679	10.028	9	6	5
AAGAACAGTCTGATAC.T1	T1	23330	5043	6.3652	5	4	3
AAGAACAGTTCCTACC.T1	T1	20545	5894	0.618155	1	5	4
AAGAACAGTTCTTAGG.T1	T1	2730	1574	0.25641	5	4	3
AAGACAAAGAGCATCG.T1	T1	18185	5285	3.66236	11	4	3
AAGACAAAGGCTCTAT.T1	T1	68333	8945	4.78978	11	4	3
AAGACAAAGTGGACTG.T1	T1	4181	1821	3.46807	9	6	5
AAGACAACAACAGAGC.T1	T1	3475	1538	7.2518	9	6	5
AAGACAACACACGTGC.T1	T1	12105	3108	2.89137	9	6	5
AAGACAAGTAGGAGTC.T1	T1	33292	6235	3.61949	11	4	3
AAGACAATCCACCCTA.T1	T1	11377	3941	2.67206	5	4	3
AAGACTCAGCAGAAAG.T1	T1	37374	6701	7.60689	1	5	4
AAGACTCAGGTTACAA.T1	T1	22125	5286	7.81921	2	3	2
AAGACTCCACACCAGC.T1	T1	1511	1017	0.397088	18	4	3
AAGACTCCACCGTCTT.T1	T1	3909	1916	0.665132	15	2	1
AAGACTCCACTGCTTC.T1	T1	11807	3140	2.32913	10	7	6
AAGACTCCATAACAGA.T1	T1	40641	6628	5.4477	11	4	3
AAGATAGAGTTGCGCC.T1	T1	6728	2672	6.956	5	4	3
AAGATAGCAATACGCT.T1	T1	17578	4735	2.53157	1	5	4
AAGATAGCACGGTGAA.T1	T1	17247	4580	9.42193	5	4	3
AAGATAGGTATCGAGG.T1	T1	21323	5341	3.96755	11	4	3
AAGATAGGTTGGCCGT.T1	T1	4139	1753	6.7166	9	6	5
AAGATAGTCGATTGAC.T1	T1	12989	4709	12.6569	1	5	4
AAGCATCAGAAACACT.T1	T1	10304	3949	9.16149	5	4	3
AAGCATCAGAATCGCG.T1	T1	10267	3230	5.79527	7	8	7
AAGCATCAGCGCCGTT.T1	T1	3922	1773	10.1989	9	6	5
AAGCATCGTGGACCTC.T1	T1	20443	5156	4.65685	5	4	3
AAGCATCTCCATACTT.T1	T1	7529	3225	0.637535	5	4	3
AAGCCATAGCCTATTG.T1	T1	27750	5907	5.53874	5	4	3
AAGCCATAGCGCTGCT.T1	T1	61190	8285	5.66269	1	5	4
AAGCCATCATACGCAT.T1	T1	4394	1885	10.1047	9	6	5
AAGCCATGTCTCAGGC.T1	T1	24490	5899	5.75745	16	1	0
AAGCCATGTGGCGTAA.T1	T1	4501	2384	9.22017	5	4	3
AAGCCATGTGGTAATA.T1	T1	2587	1286	17.356	14	6	5
AAGCCATTCCACACCT.T1	T1	16824	4786	8.42249	5	4	3
AAGCCATTCCAGTACA.T1	T1	10887	3920	13.6585	12	2	1
AAGCCATTCCGTGCGA.T1	T1	36107	6968	0.42651	1	5	4
AAGCCATTCGTAGCTA.T1	T1	3839	1526	8.59599	9	6	5
AAGCGAGAGTACCCTA.T1	T1	3872	1707	7.10227	14	6	5
AAGCGAGGTACCGTGC.T1	T1	8389	2891	0.0596019	12	2	1
AAGCGAGTCCGACGGT.T1	T1	14227	3762	6.25571	1	5	4
AAGCGAGTCCTATGGA.T1	T1	23688	5857	10.1486	11	4	3
AAGCGAGTCGTAATGC.T1	T1	18933	3869	0.0580996	18	4	3
AAGCGTTAGGCCTGAA.T1	T1	4232	1840	4.30057	9	6	5
AAGCGTTAGTCGGCCT.T1	T1	4049	1697	6.22376	9	6	5
AAGCGTTGTGCCCGTA.T1	T1	12513	4341	0.0639335	11	4	3
AAGCGTTGTGTTCCAA.T1	T1	11083	4332	0.442119	11	4	3
AAGCGTTGTTCTCCCA.T1	T1	21840	5053	14.5696	16	1	0
AAGCGTTTCACACGAT.T1	T1	31576	5308	3.74652	5	4	3
AAGCGTTTCACGACTA.T1	T1	24210	5901	4.62206	5	4	3
AAGCGTTTCATCTCTA.T1	T1	3362	1627	2.02261	4	1	0
AAGGAATCACTGAGTT.T1	T1	8785	3105	7.86568	8	3	2
AAGGAATGTTGTTTGG.T1	T1	8771	3565	14.4339	5	4	3
AAGGAATTCTAATTCC.T1	T1	2232	1028	5.55556	14	6	5
AAGGTAACAGCAGTGA.T1	T1	48034	6643	5.29	11	4	3
AAGGTAACAGTGCCTG.T1	T1	2904	1744	0.309917	15	2	1
AAGGTAAGTCTGTGCG.T1	T1	3070	1451	8.0456	14	6	5
AAGGTAATCACGGTCG.T1	T1	3232	1520	6.89975	9	6	5
AAGGTAATCCGAGATT.T1	T1	10779	3097	0.0556638	12	2	1
AAGTACCCAGTATACC.T1	T1	13976	4855	14.6394	16	1	0
AAGTACCGTCGTGGAA.T1	T1	1651	1052	11.4476	14	6	5
AAGTACCGTGGGCTTC.T1	T1	24681	5777	7.70228	11	4	3
AAGTACCTCGGAGATG.T1	T1	3786	1737	6.41838	9	6	5
AAGTCGTTCAGCCTTC.T1	T1	9047	3597	16.967	5	4	3
AAGTCGTTCTACTCAT.T1	T1	7695	2774	9.53866	9	6	5
AAGTCGTTCTGGGATT.T1	T1	3888	1837	0.102881	10	7	6
AAGTGAACACCCTATC.T1	T1	1409	1057	0.92264	15	2	1
AAGTGAACACGCTGTG.T1	T1	3605	1673	4.77115	9	6	5
AAGTGAACACTCAAGT.T1	T1	4169	1921	0.335812	18	4	3
AAGTGAAGTCGTTCAA.T1	T1	6750	2795	5.03704	6	1	0
AAGTTCGAGATGTAGT.T1	T1	40844	5248	0.749192	2	3	2
AAGTTCGAGCTGCCAC.T1	T1	37386	6892	7.13904	11	4	3
AAGTTCGCAGGAGGTT.T1	T1	20184	4877	2.58125	3	1	0
AAGTTCGCAGGCTACC.T1	T1	8961	3362	6.11539	5	4	3
AAGTTCGTCTGTGCAA.T1	T1	14956	4304	1.81198	5	4	3
AATAGAGAGAGAAGGT.T1	T1	8676	3606	10.5233	11	4	3
AATAGAGAGTGGGAAA.T1	T1	2580	1295	1.89922	18	4	3
AATAGAGCAAGCACAG.T1	T1	3459	1974	2.51518	5	4	3
AATAGAGGTGCTGCAC.T1	T1	10239	3769	13.0481	5	4	3
AATCACGCAATGGGTG.T1	T1	9075	3463	9.70799	5	4	3
AATCACGCACGTCGGT.T1	T1	1447	1007	1.03663	5	4	3
AATCACGCATCTAGAC.T1	T1	16817	3454	0.0594636	18	4	3
AATCACGGTCACTACA.T1	T1	17819	4403	1.06628	5	1	0
AATCACGGTCTACGTA.T1	T1	3610	1625	2.04986	2	3	2
AATCGACCAACCTATG.T1	T1	29380	6280	7.06603	17	2	1
AATCGACTCATTTGGG.T1	T1	62296	9155	5.55734	16	1	0
AATCGTGAGCATACTC.T1	T1	3976	1990	8.75252	9	6	5
AATCGTGAGCGACATG.T1	T1	17939	2685	3.26663	23	9	8
AATCGTGAGGCATGGT.T1	T1	3172	1341	0.472888	5	4	3
AATCGTGAGGGAGTGG.T1	T1	42964	7489	6.90578	11	4	3
AATCGTGAGGTGCTTT.T1	T1	27126	6394	7.81538	1	5	4
AATCGTGAGTTTAGGA.T1	T1	5096	1800	5.84772	14	6	5
AATCGTGCAGCGATTT.T1	T1	58782	8628	11.0697	11	4	3
AATCGTGGTGTGCCTG.T1	T1	40196	6439	6.57777	20	3	2
AATCGTGGTGTGGACA.T1	T1	6613	2652	4.68774	9	6	5
AATCGTGTCCGCTAGG.T1	T1	27275	5587	10.1852	16	1	0
AATCGTGTCCTCACGT.T1	T1	36230	5966	2.46757	12	2	1
AATGAAGCAATAGTAG.T1	T1	4070	1795	5.87224	9	6	5
AATGAAGGTAGCGTAG.T1	T1	35423	6611	7.52054	5	4	3
AATGAAGTCCTCAGGG.T1	T1	7356	2546	1.07395	5	4	3
AATGAAGTCTTCGGTC.T1	T1	27509	5128	9.01887	5	4	3
AATGACCAGGTGCAGT.T1	T1	7994	2263	4.17813	14	6	5
AATGACCAGTCAAGCG.T1	T1	22706	5751	7.70281	11	4	3
AATGACCCAAGCAATA.T1	T1	22346	5721	6.34565	11	4	3
AATGACCGTCCAGAAG.T1	T1	4924	2051	6.23477	9	6	5
AATGACCTCTCCAAGA.T1	T1	8320	2463	0.420673	2	3	2
AATGCCAAGAGTGAAG.T1	T1	36525	2789	1.1718	23	9	8
AATGCCAAGGTGAGAA.T1	T1	2965	1421	4.1484	14	6	5
AATGCCACAGCTACAT.T1	T1	11867	2896	0.404483	5	4	3
AATGCCACATGACTTG.T1	T1	18468	1281	0.46567	23	9	8
AATGCCATCAGGTGTT.T1	T1	10144	3441	0.55205	2	3	2
AATGCCATCCACCCTA.T1	T1	1639	1097	1.34228	5	4	3
AATGCCATCCCAATAG.T1	T1	15868	4276	0.277288	5	4	3
AATGCCATCTAGTCAG.T1	T1	1770	1243	1.24294	5	4	3
AATGGAAAGCAAGTGC.T1	T1	4240	1639	6.65094	9	6	5
AATGGAAAGCGGCTCT.T1	T1	3598	2014	8.25459	5	4	3
AATGGAACAATCAGCT.T1	T1	1829	1148	0.492072	5	4	3
AATGGAACACGACTAT.T1	T1	17808	4995	3.88589	5	4	3
AATGGAACAGTTGTCA.T1	T1	7384	2382	0.067714	12	2	1
AATGGAATCCGCTAGG.T1	T1	2546	1448	15.0825	14	6	5
AATGGAATCTGTCTCG.T1	T1	1446	1040	2.00553	5	4	3
AATGGCTAGTGGACGT.T1	T1	24537	5361	2.02144	3	1	0
AATGGCTCAAAGGATT.T1	T1	25426	6061	5.87981	11	4	3
AATGGCTCACTCCCTA.T1	T1	20742	5095	1.17636	1	5	4
AATGGCTCAGTCCGTG.T1	T1	25501	4392	2.18423	5	4	3
AATGGCTTCACTCGAA.T1	T1	6830	2307	0.673499	5	4	3
AATGGCTTCGACACCG.T1	T1	17865	4888	11.0775	6	1	0
AATTCCTAGAAAGCGA.T1	T1	2149	1173	12.0521	5	4	3
AATTCCTAGAATTGTG.T1	T1	11841	4544	2.49134	12	2	1
AATTCCTCAATAACGA.T1	T1	16813	4407	14.1022	5	4	3
AATTCCTGTAAGAACT.T1	T1	31752	5234	5.11149	19	3	2
AATTCCTGTCACTCTC.T1	T1	25945	5967	2.9524	6	1	0
AATTCCTGTGAGCTCC.T1	T1	16240	3945	1.25616	1	5	4
AATTCCTGTTATGACC.T1	T1	4051	1997	3.75216	14	6	5
AATTCCTTCTGTTCAT.T1	T1	18256	5095	14.9649	11	4	3
AATTTCCCAAGCAATA.T1	T1	4650	2041	4.92473	14	6	5
AATTTCCCATCGCCTT.T1	T1	9759	2523	0.184445	18	4	3
AATTTCCTCGCTTGCT.T1	T1	13149	4584	5.09544	11	4	3
ACAAAGACAAGTGCTT.T1	T1	13230	3777	0.891912	5	4	3
ACAAAGACAGGCTACC.T1	T1	63571	8650	2.70878	5	4	3
ACAAAGAGTCAATCTG.T1	T1	25877	5935	6.60432	11	4	3
ACAAAGAGTTACGGAG.T1	T1	22667	5806	1.3941	1	5	4
ACAAAGATCAGCCTTC.T1	T1	16933	3885	0.0767732	18	4	3
ACAAAGATCGGAGTAG.T1	T1	17931	4665	5.73866	11	4	3
ACAACCAAGTCTAACC.T1	T1	20352	5079	7.22288	5	4	3
ACAACCACACCCAAGC.T1	T1	4575	2084	2.01093	14	6	5
ACAACCATCCTACTGC.T1	T1	3753	1266	5.00933	3	1	0
ACAAGCTCACGGCACT.T1	T1	39338	4954	1.60405	20	3	2
ACAAGCTCAGGATGAC.T1	T1	3910	1553	4.42455	14	6	5
ACAAGCTGTCCATAGT.T1	T1	36062	5718	0.0998281	1	5	4
ACAAGCTTCGAGAATA.T1	T1	17667	4634	8.51305	5	4	3
ACAAGCTTCTGATTCT.T1	T1	7750	2549	0.141935	5	4	3
ACACAGTAGATACAGT.T1	T1	6234	2559	19.4739	5	4	3
ACACAGTAGGACAACC.T1	T1	4180	1811	7.99043	9	6	5
ACACAGTCAACGGCCT.T1	T1	5515	2438	0.543971	5	4	3
ACACAGTCACCACTGG.T1	T1	5380	2382	5.13011	5	4	3
ACACAGTGTTCGCGTG.T1	T1	22214	5705	7.3107	5	4	3
ACACCAACAAGACCTT.T1	T1	17026	3544	0.187948	18	4	3
ACACCAACAGTACTAC.T1	T1	4172	1912	9.49185	9	6	5
ACACGCGCAGTGGTGA.T1	T1	6022	2359	1.46131	15	2	1
ACACGCGGTGGCTTAT.T1	T1	21581	5300	9.23961	5	4	3
ACACGCGGTGTCCTAA.T1	T1	30247	5270	2.4895	5	4	3
ACACGCGGTTATTCTC.T1	T1	44787	7875	7.98669	1	5	4
ACACGCGTCAGGCGAA.T1	T1	14464	3074	0.124447	18	4	3
ACACGCGTCGTTCGCT.T1	T1	14264	4379	10.7964	2	3	2
ACACGCGTCTGCCTCA.T1	T1	5238	2224	0.248186	12	2	1
ACACTGACAATCCAGT.T1	T1	21096	5152	2.66401	5	4	3
ACACTGACACGTATAC.T1	T1	15297	4843	3.52357	5	4	3
ACACTGACAGCTCTGG.T1	T1	10355	3025	9.34814	18	4	3
ACACTGACAGTTTCGA.T1	T1	2948	1842	2.37449	5	4	3
ACACTGAGTCCGACGT.T1	T1	5370	2267	7.35568	9	6	5
ACACTGATCGACGCTG.T1	T1	4635	2645	0.151025	4	1	0
ACACTGATCGATGCTA.T1	T1	4716	1869	5.64037	1	5	4
ACACTGATCTCGACGG.T1	T1	4378	1734	6.32709	14	6	5
ACAGAAAAGAGATTCA.T1	T1	29584	5698	0.260276	1	5	4
ACAGAAAAGGCCCACT.T1	T1	5236	2335	3.81971	9	6	5
ACAGAAAAGGGCGAAG.T1	T1	10112	3994	1.04826	5	4	3
ACAGAAACAAACTAAG.T1	T1	4384	1734	6.84307	9	6	5
ACAGAAACACGACAAG.T1	T1	5249	1694	4.22938	14	6	5
ACAGAAACACGCCAGT.T1	T1	4690	1744	9.46695	23	9	8
ACAGAAACATCTGGGC.T1	T1	2701	1394	1.70307	15	2	1
ACAGAAAGTACTGAGG.T1	T1	10562	3776	9.78981	11	4	3
ACAGAAAGTGGCTGCT.T1	T1	4998	2029	12.6651	9	6	5
ACAGAAATCAGATTGC.T1	T1	14374	3012	0.0904411	18	4	3
ACAGCCGAGATTGGGC.T1	T1	4265	1734	7.50293	9	6	5
ACAGCCGGTGCGAACA.T1	T1	28325	5535	6.50309	5	4	3
ACAGGGAAGCTCTGTA.T1	T1	4197	1701	12.8902	9	6	5
ACAGGGAAGGTTTGAA.T1	T1	16014	4392	9.15449	11	4	3
ACAGGGACAACGACAG.T1	T1	7772	2826	5.89295	7	8	7
ACAGGGACATAACAGA.T1	T1	6823	3013	0.190532	5	4	3
ACAGGGAGTCAAGCGA.T1	T1	3542	1518	6.32411	9	6	5
ACAGGGAGTCCCGCAA.T1	T1	3798	2157	9.61032	5	4	3
ACAGGGATCATCACTT.T1	T1	3594	1597	8.8759	9	6	5
ACATCCCCATTCACAG.T1	T1	54439	8576	8.70699	11	4	3
ACATCCCGTCCGGTCA.T1	T1	35486	2902	1.1103	23	9	8
ACATCCCGTCGAGCTC.T1	T1	75796	8377	8.55322	16	1	0
ACATCCCGTGAATTAG.T1	T1	19611	4887	2.45271	5	4	3
ACATCCCGTTTCGTTT.T1	T1	13041	2618	0.0383406	18	4	3
ACATCCCTCTGTCGTC.T1	T1	2542	1644	1.69158	5	4	3
ACATCGAAGCATATGA.T1	T1	4589	2093	0.261495	18	4	3
ACATCGAAGCTACTGT.T1	T1	62654	7070	10.6601	12	2	1
ACATCGACAATAGGGC.T1	T1	4380	1710	6.3242	9	6	5
ACATCGACATTGGCAT.T1	T1	14289	4853	2.36546	11	4	3
ACATCGAGTCCACAGC.T1	T1	37119	7373	6.20976	16	1	0
ACATCGAGTCGCCTAG.T1	T1	10015	3509	10.1947	5	4	3
ACATCGAGTGTTACAC.T1	T1	4139	1713	9.47089	18	4	3
ACATCGATCAAAGACA.T1	T1	32055	6766	12.8467	11	4	3
ACATCGATCAAGGACG.T1	T1	17108	4050	7.00257	2	3	2
ACATGCACACTAACCA.T1	T1	41277	7390	5.27412	11	4	3
ACATGCAGTGGCTTAT.T1	T1	6856	2407	6.47608	9	6	5
ACATGCAGTGTAGCAG.T1	T1	92027	9653	6.47201	1	5	4
ACATGCATCGAACCTA.T1	T1	22525	3976	1.09656	18	4	3
ACATGCATCTATCACT.T1	T1	4373	2114	4.57352	9	6	5
ACATTTCCAATGTCAC.T1	T1	32059	6447	4.5697	16	1	0
ACATTTCCAGTTTGGT.T1	T1	3729	1714	5.65835	9	6	5
ACCAAACCACAGTCCG.T1	T1	4476	2016	4.98213	9	6	5
ACCAAACTCTCAGTCC.T1	T1	2881	1441	7.04616	9	6	5
ACCAAACTCTTCCTAA.T1	T1	53458	8120	9.1006	12	2	1
ACCAACACATAATCCG.T1	T1	2786	1876	0.215363	5	4	3
ACCACAAGTTAGAGAT.T1	T1	17844	5127	2.43779	5	4	3
ACCATTTAGCGTGAAC.T1	T1	20873	5555	3.68419	1	5	4
ACCATTTAGGTTAAAC.T1	T1	1805	1315	0.554017	5	4	3
ACCATTTCAAGTGCAG.T1	T1	9570	3989	17.9728	5	4	3
ACCATTTGTGTTAGCT.T1	T1	6763	2611	3.62265	9	6	5
ACCATTTTCCGCAAAT.T1	T1	26093	5922	3.57567	5	4	3
ACCATTTTCTCTTCAA.T1	T1	5079	2244	2.20516	14	6	5
ACCCAAAAGGTCGTCC.T1	T1	14336	4364	10.24	11	4	3
ACCCAAACACAAATAG.T1	T1	3326	1479	7.93746	9	6	5
ACCCAAAGTATTTCCT.T1	T1	9815	3616	8.88436	5	4	3
ACCCAAAGTTGCCGCA.T1	T1	3569	1309	5.82796	14	6	5
ACCCAAAGTTTGGAGG.T1	T1	3874	1947	6.27259	9	6	5
ACCCAAATCAAAGACA.T1	T1	2730	1396	0.18315	12	2	1
ACCCAAATCACGTCCT.T1	T1	19434	5392	11.624	5	4	3
ACCCTCAAGGTTGCCC.T1	T1	13699	4161	11.4607	2	3	2
ACCCTCACAACATACC.T1	T1	4781	2044	4.78979	14	6	5
ACCCTCACAGATGCGA.T1	T1	2848	1321	5.26685	14	6	5
ACCCTCAGTAAGGTCG.T1	T1	4096	1653	7.39746	9	6	5
ACCCTCAGTGTACGCC.T1	T1	2440	1261	6.27049	9	6	5
ACCCTTGAGGCCCACT.T1	T1	11621	4038	18.2514	11	4	3
ACCCTTGTCCTTTGAT.T1	T1	38174	6129	4.96935	20	3	2
ACCCTTGTCGTGGTAT.T1	T1	3133	1522	3.79828	14	6	5
ACCGTTCCAGCAGTAG.T1	T1	4218	1856	6.8753	9	6	5
ACCGTTCGTGACACGA.T1	T1	2408	1382	0.332226	18	4	3
ACCGTTCTCAAAGGTA.T1	T1	4767	2053	13.09	5	4	3
ACCGTTCTCAGGAAGC.T1	T1	75029	8870	5.21532	5	4	3
ACCGTTCTCTAGCCTC.T1	T1	21786	4017	0.844579	2	3	2
ACCGTTCTCTCCTGCA.T1	T1	28496	6614	6.73428	5	4	3
ACCTACCCAGCACCCA.T1	T1	4452	1859	8.40072	9	6	5
ACCTACCCAGGATCTT.T1	T1	7935	2792	0.327662	5	4	3
ACCTACCCATGCCGGT.T1	T1	12361	4227	9.95065	11	4	3
ACCTACCTCGAACGGA.T1	T1	56342	7229	6.62028	16	1	0
ACCTACCTCGCTATTT.T1	T1	8469	2963	0.377849	18	4	3
ACCTGAAAGATGGTCG.T1	T1	4325	1947	7.07514	9	6	5
ACCTGAACAAGTGCAG.T1	T1	6229	2061	11.7033	2	3	2
ACCTGAACATCTCATT.T1	T1	12014	4225	2.82171	0	2	1
ACCTGAAGTCTACATG.T1	T1	28140	7202	7.05402	11	4	3
ACCTGAAGTTGTAAAG.T1	T1	17524	4937	7.3328	11	4	3
ACCTGAATCACAAGGG.T1	T1	9637	3214	0.269794	5	4	3
ACCTGAATCACCATGA.T1	T1	28568	6179	4.71507	5	4	3
ACCTGTCAGACGCCAA.T1	T1	7849	2628	0.331252	5	4	3
ACCTGTCAGCCGAATG.T1	T1	6931	2453	0.100996	15	2	1
ACCTGTCAGCGCCATC.T1	T1	37502	2618	0.999947	23	9	8
ACCTGTCCAGCCGTTG.T1	T1	29159	6737	5.60376	11	4	3
ACCTGTCGTGGAACCA.T1	T1	10853	3832	10.5501	5	4	3
ACCTGTCGTTGCATTG.T1	T1	20931	5303	3.70264	11	4	3
ACCTGTCTCCCGTGAG.T1	T1	14616	4489	1.25205	5	4	3
ACCTGTCTCGCCTAGG.T1	T1	22174	5240	0.329214	5	4	3
ACCTGTCTCTCTCGCA.T1	T1	17442	4423	0.103199	5	4	3
ACGATCACAAGAGCTG.T1	T1	13148	4020	9.22574	5	4	3
ACGATCATCGATTTCT.T1	T1	26709	6218	1.92444	5	4	3
ACGATGTAGAGGTCGT.T1	T1	3022	1495	0.132363	18	4	3
ACGATGTAGGGCGAAG.T1	T1	7458	2577	0.0938589	18	4	3
ACGATGTCAGTTAGGG.T1	T1	17837	3680	0.0336379	18	4	3
ACGATGTGTGTCGATT.T1	T1	9400	3834	1.29787	5	4	3
ACGATGTTCATGAGAA.T1	T1	4043	1895	8.75587	9	6	5
ACGATGTTCCGAACGC.T1	T1	38090	6992	2.88002	11	4	3
ACGATGTTCCGCGATG.T1	T1	4735	1914	0.401267	15	2	1
ACGATGTTCCTGGGAC.T1	T1	24316	5523	11.3259	11	4	3
ACGCACGCAGCACCCA.T1	T1	20145	3745	0.0496401	5	4	3
ACGCACGCATGTACGT.T1	T1	23683	4699	0.143563	12	2	1
ACGCACGGTAGTATAG.T1	T1	7026	2829	9.00939	20	3	2
ACGCACGGTCGAAGCA.T1	T1	1811	1128	0.331309	12	2	1
ACGCACGGTGATATAG.T1	T1	4937	2283	1.03302	11	4	3
ACGCACGGTTCCCACT.T1	T1	15816	4767	6.55033	5	4	3
ACGCACGTCATCCTGC.T1	T1	3652	2026	6.48959	5	4	3
ACGGAAGAGGTGCAGT.T1	T1	12435	3462	1.08565	2	3	2
ACGGAAGCAGACAATA.T1	T1	13448	3663	9.08685	1	5	4
ACGGAAGTCCGATTAG.T1	T1	47424	7058	6.44821	2	3	2
ACGGGTCAGGAGTACC.T1	T1	18019	4066	6.3433	16	1	0
ACGGGTCAGGATTTGA.T1	T1	38917	6925	3.12974	16	1	0
ACGGGTCAGGTGCTTT.T1	T1	47236	7622	5.30316	6	1	0
ACGGGTCAGTCGCGAA.T1	T1	12655	4411	1.65152	11	4	3
ACGGGTCCACTTACAG.T1	T1	2852	1350	6.17111	14	6	5
ACGGGTCCAGCTGAGA.T1	T1	4705	1876	6.33369	9	6	5
ACGGGTCGTATCGCTA.T1	T1	5364	1863	8.03505	9	6	5
ACGGGTCGTATGTGTC.T1	T1	26990	5042	4.18674	2	3	2
ACGGGTCGTTGCAAGG.T1	T1	13145	4567	16.0213	11	4	3
ACGGGTCTCGGCACTG.T1	T1	13597	3878	3.93469	11	4	3
ACGGGTCTCTTAGTTC.T1	T1	5719	2273	0.0349711	15	2	1
ACGGTCGAGCCGTCGT.T1	T1	4072	2156	0.221022	5	4	3
ACGGTCGCAAGATTGA.T1	T1	16133	4747	3.50214	11	4	3
ACGGTCGCATGGGAAC.T1	T1	20753	3785	0.057823	18	4	3
ACGGTCGGTCTCTCCA.T1	T1	1633	1119	0.551133	12	2	1
ACGGTCGGTTACCCAA.T1	T1	23303	4552	6.01639	2	3	2
ACGGTCGGTTCCGCTT.T1	T1	74766	8978	10.4125	11	4	3
ACGGTTAAGAGGCGGA.T1	T1	3828	1684	12.0951	9	6	5
ACGGTTAAGTCAACAA.T1	T1	3964	1744	4.74268	14	6	5
ACGGTTAGTTGAAGTA.T1	T1	23207	5064	5.17947	5	4	3
ACGGTTATCACAGAGG.T1	T1	3399	1576	6.32539	14	6	5
ACGGTTATCGGACCAC.T1	T1	14362	4379	4.01058	4	1	0
ACGTAACAGCTTTCTT.T1	T1	3953	1608	6.24842	14	6	5
ACGTAACAGGAACATT.T1	T1	13334	3404	0.0974951	18	4	3
ACGTAACTCTGCGATA.T1	T1	25750	5601	4.59029	5	4	3
ACGTACAAGGACAACC.T1	T1	48130	8022	6.42635	11	4	3
ACGTACAAGGTAGTCG.T1	T1	3412	1942	9.99414	1	5	4
ACGTACAAGTCTGCGC.T1	T1	17421	3692	3.60484	2	3	2
ACGTACACATAACTCG.T1	T1	3386	1559	5.93621	14	6	5
ACGTACACATAAGCAA.T1	T1	21215	5512	1.07942	11	4	3
ACGTACATCAGCCCAG.T1	T1	1745	1049	2.86533	18	4	3
ACGTACATCATCGTAG.T1	T1	65440	8788	7.61614	11	4	3
ACGTACATCCATAGAC.T1	T1	21551	5087	0.199527	5	4	3
ACGTACATCTCCCTAG.T1	T1	50723	8230	3.64923	1	5	4
ACGTAGTAGACAGCTG.T1	T1	18852	5404	6.5192	5	4	3
ACGTAGTAGGTCATCT.T1	T1	3944	1553	4.36105	8	3	2
ACGTAGTCAAGTTTGC.T1	T1	33805	7291	15.0126	5	4	3
ACGTCCTAGGGACTGT.T1	T1	4555	2060	5.40066	14	6	5
ACGTCCTTCATCCCGT.T1	T1	6815	2931	12.047	5	4	3
ACGTCCTTCCTGTAGA.T1	T1	17317	5155	5.67073	11	4	3
ACGTCCTTCGCCGTGA.T1	T1	7537	2810	8.19955	9	6	5
ACGTCCTTCTCTCGAC.T1	T1	27716	5122	0.0505123	5	4	3
ACGTCCTTCTGCATAG.T1	T1	13041	3509	0.0460087	18	4	3
ACGTTCCCAGTATTCG.T1	T1	32379	6345	4.34541	11	4	3
ACGTTCCCATCCTCAC.T1	T1	12482	4205	1.48213	18	4	3
ACGTTCCGTCCCGGTA.T1	T1	13156	2896	0.0988142	18	4	3
ACGTTCCTCAAGGCTT.T1	T1	3947	1845	4.58576	9	6	5
ACGTTCCTCACATTGG.T1	T1	2490	1418	16.8675	5	4	3
ACGTTCCTCTTTACAC.T1	T1	39989	6672	4.52374	11	4	3
ACTACGACACCCTGTT.T1	T1	3751	1715	3.78566	9	6	5
ACTACGAGTATGGAAT.T1	T1	13975	4437	0.90161	5	4	3
ACTACGATCACCTCTG.T1	T1	11680	4617	10.6678	11	4	3
ACTATCTAGACCTCCG.T1	T1	4529	1935	0.176639	15	2	1
ACTATCTCAGGTTCAT.T1	T1	1756	1096	0.512528	18	4	3
ACTATCTCATATCGGT.T1	T1	5415	2480	4.3398	5	4	3
ACTATGGCAGTAGAGC.T1	T1	26230	6541	5.54708	11	1	0
ACTATGGGTTCAACGT.T1	T1	41189	6598	3.55435	5	4	3
ACTATGGTCCGACGGT.T1	T1	19260	5556	2.87643	1	5	4
ACTATGGTCCGAGAAG.T1	T1	2533	1662	0.197394	5	4	3
ACTATTCAGACGCCCT.T1	T1	28699	6326	5.97582	11	4	3
ACTATTCAGATAGCAT.T1	T1	49668	7851	5.55891	11	4	3
ACTATTCAGCTTCATG.T1	T1	19881	5324	2.85197	5	4	3
ACTATTCCATGATGCT.T1	T1	4690	1529	3.13433	14	6	5
ACTATTCGTGTCTCCT.T1	T1	4968	2220	0.483092	11	4	3
ACTATTCGTTCGGTAT.T1	T1	7493	3242	11.117	5	4	3
ACTATTCTCATCAGTG.T1	T1	3049	1782	4.49328	5	4	3
ACTATTCTCGTTCTCG.T1	T1	11164	3429	0.0627015	18	4	3
ACTATTCTCTGGAAGG.T1	T1	36621	6791	16.1246	1	5	4
ACTCCCACACCCAAGC.T1	T1	5390	2302	1.53989	5	4	3
ACTCCCAGTAACGGTG.T1	T1	8333	2593	0.0480019	18	4	3
ACTCCCAGTCCGAAAG.T1	T1	3146	1927	0.127146	5	4	3
ACTCTCGGTGCGCTCA.T1	T1	18663	5059	8.14982	5	4	3
ACTGATGAGTACTCGT.T1	T1	1885	1248	2.65252	5	4	3
ACTGATGAGTGATTCC.T1	T1	46813	7733	2.96712	16	1	0
ACTGATGCACAATTCG.T1	T1	2117	1271	5.99906	12	2	1
ACTGATGCATCGGATT.T1	T1	23187	4806	3.8513	5	4	3
ACTGATGGTATCTCTT.T1	T1	1777	1189	3.3202	5	4	3
ACTGATGGTCGGATTT.T1	T1	2823	1326	0.0354233	5	4	3
ACTGCAAAGTAATCCC.T1	T1	3077	1480	4.58239	14	6	5
ACTGCAAAGTGCAAAT.T1	T1	3380	1601	4.70414	9	6	5
ACTGCAACATCGTCCT.T1	T1	2119	1324	0.283152	15	2	1
ACTGCAAGTGCCTGCA.T1	T1	1670	1097	3.47305	5	4	3
ACTGCAAGTGGTTCTA.T1	T1	11208	3184	0.249822	5	4	3
ACTGTCCAGACAGCGT.T1	T1	46760	7927	7.35672	11	4	3
ACTGTCCAGAGTGGCT.T1	T1	11501	3542	6.95592	8	3	2
ACTGTCCCAATAGAGT.T1	T1	1870	1029	15.4545	14	6	5
ACTGTCCCAGGTACGA.T1	T1	33418	7105	9.55772	11	4	3
ACTGTCCGTCTATGAC.T1	T1	21408	1735	4.13864	23	9	8
ACTGTCCGTGAGCAGT.T1	T1	22730	5157	11.5662	5	4	3
ACTGTCCTCATAAGGA.T1	T1	23042	5037	8.8534	11	4	3
ACTGTGAAGTACTGGG.T1	T1	16611	3946	0.114382	5	4	3
ACTGTGAAGTTGTAGA.T1	T1	2905	1652	1.51463	3	1	0
ACTGTGACAAGATGTA.T1	T1	8446	1502	0.343358	18	4	3
ACTGTGACAATTTCCT.T1	T1	2547	1301	5.92854	8	3	2
ACTGTGACACCACTGG.T1	T1	5642	2135	0.159518	18	4	3
ACTGTGATCGGTCTGG.T1	T1	26170	6464	4.31028	16	1	0
ACTTAGGAGGGAGGAC.T1	T1	3621	1609	6.07567	14	6	5
ACTTAGGAGGTATTGA.T1	T1	15517	3657	0.0837791	15	2	1
ACTTAGGCAAGCCTGC.T1	T1	28708	4953	2.09349	5	4	3
ACTTAGGCAATGGCAG.T1	T1	37516	6603	5.29641	15	2	1
ACTTAGGCAGACCAAG.T1	T1	2607	1320	0.690449	18	4	3
ACTTAGGTCTTACGGA.T1	T1	2319	1153	9.05563	14	6	5
ACTTATCAGGTAACTA.T1	T1	5054	2022	8.62683	9	6	5
ACTTATCGTCTGTCAA.T1	T1	4132	2063	5.17909	5	4	3
ACTTATCGTTCCAAAC.T1	T1	5353	2279	3.3626	9	6	5
ACTTATCTCTGCTTTA.T1	T1	7534	3287	0.212371	1	5	4
ACTTCCGGTCCCGCAA.T1	T1	1509	1100	3.44599	5	4	3
ACTTCCGGTCGCATTA.T1	T1	21624	5092	2.75157	11	4	3
ACTTCCGTCAAACCCA.T1	T1	11695	3849	2.92433	6	1	0
ACTTCCGTCCATTTGT.T1	T1	5773	2484	5.69894	9	6	5
ACTTCCGTCGGAGTGA.T1	T1	3166	1608	5.08528	5	4	3
ACTTCCGTCGGCTTGG.T1	T1	38106	2458	1.04183	23	9	8
ACTTCCGTCGTTGTAG.T1	T1	3822	1719	4.36944	14	6	5
ACTTCCGTCTGACCCT.T1	T1	7729	1009	0.349334	23	9	8
ACTTCGCAGAATACAC.T1	T1	3970	1828	1.1335	9	6	5
ACTTCGCAGGCCTAGA.T1	T1	9991	3690	0.71064	3	1	0
ACTTCGCAGTCGAGGT.T1	T1	2651	1360	7.88382	9	6	5
ACTTCGCGTGGAAATT.T1	T1	9668	2764	0.144808	18	4	3
ACTTCGCTCAAATGAG.T1	T1	53737	8637	9.40507	12	2	1
ACTTCGCTCCGCGATG.T1	T1	11632	4065	4.90028	5	4	3
ACTTTCAAGGCATCAG.T1	T1	36214	7459	8.25648	11	4	3
ACTTTCACACAGTCGC.T1	T1	3247	1497	5.38959	14	6	5
ACTTTCATCGTAGAGG.T1	T1	6659	2504	0.0450518	18	4	3
ACTTTCATCTAGTGTG.T1	T1	56009	7701	2.61387	5	4	3
ACTTTGTAGCGCATCC.T1	T1	22694	4953	7.11201	2	3	2
ACTTTGTAGCTAAATG.T1	T1	2925	1331	1.7094	2	3	2
ACTTTGTCAGCCGGTT.T1	T1	18783	4593	0.25555	5	4	3
ACTTTGTTCACGAACT.T1	T1	53408	8132	7.52322	11	4	3
ACTTTGTTCGATCCCT.T1	T1	12998	2996	0.0923219	18	4	3
ACTTTGTTCGCAATGT.T1	T1	9870	3425	12.5228	5	4	3
AGAAATGAGCATCCCG.T1	T1	6091	2255	7.79839	14	6	5
AGAAATGCAGGTTCGC.T1	T1	1796	1071	0.334076	12	2	1
AGAAATGGTAGTATAG.T1	T1	3928	1758	6.00815	14	6	5
AGAAATGGTCCGATCG.T1	T1	11920	3598	2.60067	14	6	5
AGAAATGTCCGTTGGG.T1	T1	5451	1715	4.8248	14	6	5
AGAACAAAGCTGAAAT.T1	T1	2388	1360	2.01005	12	2	1
AGAACAACAAGTCATC.T1	T1	35698	6522	10.2163	17	2	1
AGAACAACACACACGC.T1	T1	2786	1426	10.0144	14	6	5
AGAACAAGTCCCTGTT.T1	T1	29094	5878	6.14903	5	4	3
AGAACCTAGTTGAAAC.T1	T1	5151	1996	0.213551	11	4	3
AGAACCTCATTGAGCT.T1	T1	33432	6774	5.76693	1	5	4
AGAACCTGTCTACATG.T1	T1	9260	2665	0.11879	5	4	3
AGAACCTTCAACTGAC.T1	T1	52501	8098	10.097	5	4	3
AGAAGCGCATTGAGGG.T1	T1	5609	2752	8.21893	9	6	5
AGAAGCGGTCGCCACA.T1	T1	15752	3748	6.10716	19	3	2
AGAAGCGTCTTACTGT.T1	T1	25748	5319	0.0233028	15	2	1
AGAAGCGTCTTCACGC.T1	T1	18959	4023	0.0474709	18	4	3
AGAAGTAAGCCAAGTG.T1	T1	7453	3018	4.1594	5	4	3
AGAAGTACACTTCCTG.T1	T1	8659	2716	0.127035	18	4	3
AGAAGTAGTCTGTCAA.T1	T1	55885	7743	3.71298	12	2	1
AGAAGTATCATAGACC.T1	T1	3405	1576	4.61087	14	6	5
AGACAAAAGGCATCGA.T1	T1	10543	3371	14.2274	5	4	3
AGACAAAGTCAACATC.T1	T1	17566	4786	11.5678	11	4	3
AGACAAAGTGCATCTA.T1	T1	5876	2340	5.47992	9	6	5
AGACAAATCGAGCTGC.T1	T1	34504	6630	3.21702	16	1	0
AGACACTCATAGCTGT.T1	T1	8311	3260	7.48406	11	4	3
AGACACTGTATAGGAT.T1	T1	17459	4583	5.77353	5	4	3
AGACACTTCTCCGCAT.T1	T1	57571	8143	8.40354	5	4	3
AGACAGGTCAGAATAG.T1	T1	22683	5901	8.04126	1	5	4
AGACCATCAATTCACG.T1	T1	18550	2019	2.48518	23	9	8
AGACCATCAGGTTACT.T1	T1	11903	3542	0.0756112	18	4	3
AGACCATGTCCTACAA.T1	T1	3173	2057	0.283643	5	4	3
AGACCATGTGGATCGA.T1	T1	9181	1388	0.294086	18	4	3
AGACCCGCAGAGACTG.T1	T1	8557	3351	8.83487	5	4	3
AGACCCGGTATACCCA.T1	T1	11694	4318	1.52215	11	4	3
AGACCCGTCTGCGAGC.T1	T1	4098	1783	5.39287	14	6	5
AGACTCACACCCAACG.T1	T1	18619	4059	0.0214834	5	4	3
AGACTCAGTCTACAGT.T1	T1	18132	5624	16.5012	16	1	0
AGACTCAGTGTCATTG.T1	T1	8975	2886	0.0891365	18	4	3
AGAGAATAGATACGAT.T1	T1	3067	1390	4.49951	14	6	5
AGAGAATAGGTACAAT.T1	T1	5422	2787	1.73368	5	4	3
AGAGAATGTCGTTGCG.T1	T1	14562	4166	8.03461	5	4	3
AGAGAGCAGAGCCCAA.T1	T1	23008	5703	6.48035	5	4	3
AGAGAGCAGTTAACGA.T1	T1	44885	7658	5.05514	6	1	0
AGAGAGCCAAACCACT.T1	T1	19860	4890	4.95468	5	4	3
AGAGAGCCAGTCAACT.T1	T1	9057	3288	2.98112	5	4	3
AGAGAGCCATGACGAG.T1	T1	4525	2089	5.79006	9	6	5
AGAGAGCCATTAGGAA.T1	T1	32625	4659	0.263602	2	3	2
AGAGAGCTCCATTCAT.T1	T1	44009	7699	5.97605	1	5	4
AGAGAGCTCCGAGAAG.T1	T1	2507	1256	4.82649	14	6	5
AGAGCAGTCTGAGATC.T1	T1	15644	4956	0.658399	1	5	4
AGAGCCCCACCTCTAC.T1	T1	4089	1556	7.7036	14	6	5
AGAGCCCCAGAATCGG.T1	T1	4395	1990	4.59613	9	6	5
AGAGCCCGTACCTGTA.T1	T1	16294	4759	5.75058	11	4	3
AGAGCCCGTCGAACGA.T1	T1	15676	4721	1.3779	5	4	3
AGAGCCCGTGGACCTC.T1	T1	3315	1544	6.21418	14	6	5
AGAGCCCGTTCGTTCC.T1	T1	5029	2069	1.05389	5	4	3
AGAGCCCTCTATCGCC.T1	T1	16850	4753	0.249258	10	7	6
AGATAGACATCAGCGC.T1	T1	3365	1812	4.45765	9	6	5
AGATAGAGTAAGATTG.T1	T1	12199	3100	1.35257	1	5	4
AGATAGATCCGTTGAA.T1	T1	8475	2449	4.0708	8	3	2
AGATAGATCTGCGATA.T1	T1	12857	2906	0.0700008	18	4	3
AGATAGATCTTCCAGC.T1	T1	12688	3340	2.00189	2	3	2
AGATCCAAGACCCTTA.T1	T1	6001	2370	7.54874	14	6	5
AGATCCAAGGCACAAC.T1	T1	24503	5344	7.57866	11	4	3
AGATCCAAGTGCCTCG.T1	T1	14620	3492	0.129959	18	4	3
AGATCCACACGTACTA.T1	T1	11582	4156	4.49836	11	4	3
AGATCCACACTGCACG.T1	T1	10378	3134	3.90249	10	7	6
AGATCCAGTTCGTAAC.T1	T1	1576	1161	2.53807	5	4	3
AGATCCATCACGGTCG.T1	T1	1933	1305	2.32799	5	4	3
AGATCCATCACTTCTA.T1	T1	8817	3566	0.861971	5	4	3
AGATCCATCATGCCAA.T1	T1	56796	8356	3.30833	11	1	0
AGATCCATCGAACTCA.T1	T1	28810	2586	1.05519	23	9	8
AGATCGTAGCCTCAAT.T1	T1	8489	2732	0.0353399	18	4	3
AGATCGTCACGCTTAA.T1	T1	13129	4234	13.5578	5	4	3
AGATCGTCACTTTATC.T1	T1	11149	3945	4.39501	17	2	1
AGATCGTTCGAATCCA.T1	T1	8833	2629	0.169818	18	4	3
AGATGAAAGCAGCAGT.T1	T1	23477	5587	12.3099	5	4	3
AGATGAAAGCCGATCC.T1	T1	4297	1848	0.0698162	15	2	1
AGATGAAAGGTGCGAT.T1	T1	2913	1441	3.84483	9	6	5
AGATGAACAGGGACTA.T1	T1	6590	3093	9.31715	5	4	3
AGATGAAGTGTACGCC.T1	T1	2931	1547	6.58478	5	4	3
AGATGAAGTGTGTGTT.T1	T1	4061	1733	7.63359	14	6	5
AGATGAATCCAGCACG.T1	T1	7364	2694	6.27376	14	6	5
AGATGAATCTCAGGCG.T1	T1	4918	1799	6.97438	9	6	5
AGATGCTCAGCATCTA.T1	T1	5692	2133	2.75826	14	6	5
AGATGCTCATCGCCTT.T1	T1	11422	4036	13.9293	5	4	3
AGATGCTCATCGCTCT.T1	T1	13074	3907	4.54337	12	2	1
AGATGCTGTTCTCCCA.T1	T1	24803	4890	3.56408	8	3	2
AGATGCTTCAAGAGGC.T1	T1	6029	2233	0.066346	18	4	3
AGCATCAAGCTTCATG.T1	T1	3532	1684	1.50057	18	4	3
AGCATCAAGGACAAGA.T1	T1	12089	3869	7.85011	20	3	2
AGCATCAAGTCACGCC.T1	T1	22105	4756	5.22506	2	3	2
AGCATCAAGTGCCGAA.T1	T1	3050	1838	0.360656	5	4	3
AGCATCAAGTTGAAGT.T1	T1	5891	1951	5.80547	14	6	5
AGCATCACACCAGGTC.T1	T1	16861	5225	0.0533776	11	4	3
AGCATCATCCGCCTAT.T1	T1	3547	1675	7.66845	9	6	5
AGCATCATCTAACGGT.T1	T1	2806	1853	0.285103	12	2	1
AGCCAATCACCCTGTT.T1	T1	12205	3363	0.0409668	18	4	3
AGCCAATGTGGAAGTC.T1	T1	33483	2677	1.29618	23	9	8
AGCCACGAGAAAGCGA.T1	T1	13956	3635	8.5268	3	4	3
AGCCACGAGTGGCCTC.T1	T1	4263	1889	5.16068	14	6	5
AGCCACGCAAAGGAGA.T1	T1	5933	2136	8.46115	9	6	5
AGCCACGTCCAGTGTA.T1	T1	8301	3335	4.18022	5	4	3
AGCCAGCAGAAGTATC.T1	T1	3478	1613	10.6671	9	6	5
AGCCAGCAGGTGCTGA.T1	T1	48132	7339	8.80495	1	5	4
AGCCAGCCACGCTATA.T1	T1	42626	6967	12.3892	16	1	0
AGCCAGCCAGGACATG.T1	T1	23780	5389	6.64844	7	8	7
AGCCAGCTCGGCTGAC.T1	T1	3316	1591	9.80097	9	6	5
AGCGATTAGCGACTAG.T1	T1	4087	1884	4.40421	11	4	3
AGCGATTCACTCTGCT.T1	T1	3695	1728	2.05683	5	4	3
AGCGATTCAGCACAGA.T1	T1	21523	5270	0.766622	5	4	3
AGCGATTGTCATTCCC.T1	T1	92975	9435	4.96908	16	1	0
AGCGATTTCGAAGAAT.T1	T1	32307	6920	10.6045	11	4	3
AGCGCCAAGGTCCTGC.T1	T1	30751	6661	5.3104	3	1	0
AGCGCCACAAAGGGTC.T1	T1	38298	7067	14.2253	5	4	3
AGCGCCACACGACGAA.T1	T1	14324	2995	2.15024	2	3	2
AGCGCCACAGGACGAT.T1	T1	2008	1357	0.149402	15	2	1
AGCGCTGAGGTATAGT.T1	T1	19625	4432	6.00764	2	3	2
AGCGCTGAGGTTATAG.T1	T1	2654	1282	18.312	14	6	5
AGCGCTGCAAGTGCTT.T1	T1	39991	7244	4.91611	11	4	3
AGCGCTGCACAATGCT.T1	T1	10275	3503	2.29684	18	4	3
AGCGCTGGTAACTGCT.T1	T1	4324	2125	0.693802	5	4	3
AGCGCTGGTAGTGTGG.T1	T1	3949	1773	18.3084	8	3	2
AGCGCTGTCCCAACTC.T1	T1	4019	1555	5.87211	14	6	5
AGCGCTGTCTTTGCGC.T1	T1	3294	1627	1.3054	12	2	1
AGCGTATAGCACTAAA.T1	T1	4750	2168	0.105263	5	4	3
AGCGTATCAACCTATG.T1	T1	7885	3484	12.5935	5	4	3
AGCGTATCACGACGTC.T1	T1	28371	6135	3.95122	11	4	3
AGCGTATCAGCTAACT.T1	T1	12510	4088	3.75699	0	2	1
AGCGTATCATGGGTCC.T1	T1	4019	1689	5.94675	9	6	5
AGCGTATTCAAGTGGG.T1	T1	23657	4793	0.232489	18	4	3
AGCGTATTCATTGCTT.T1	T1	29075	6428	0.539983	11	4	3
AGCGTCGAGCACGATG.T1	T1	8020	3190	3.12968	16	1	0
AGCGTCGAGCGGATCA.T1	T1	19356	5035	5.41951	11	4	3
AGCGTCGAGTGGATAT.T1	T1	5654	2449	7.11001	5	4	3
AGCGTCGCAATACAGA.T1	T1	58416	8780	7.50993	11	4	3
AGCGTCGGTAGTGTGG.T1	T1	15769	4433	6.55083	5	4	3
AGCTACAAGAGTATAC.T1	T1	14306	4563	16.6993	1	5	4
AGCTACAGTTATAGAG.T1	T1	25524	5233	9.59489	5	4	3
AGCTACATCGACATTG.T1	T1	11203	3661	3.5794	0	2	1
AGCTCAAAGACGCATG.T1	T1	6959	2517	0.0862193	15	2	1
AGCTCAAAGTGTACCT.T1	T1	4439	1872	5.90223	9	6	5
AGCTCAACAGGATGAC.T1	T1	27114	5522	4.45895	11	4	3
AGCTCAATCTCTGAGA.T1	T1	6399	2344	0.281294	3	1	0
AGCTTCCAGCCGGAAT.T1	T1	6160	2599	2.17532	5	4	3
AGCTTCCAGGATTACA.T1	T1	17753	3944	0.512589	18	4	3
AGCTTCCAGGGCGAGA.T1	T1	10499	3333	6.79112	14	6	5
AGCTTCCCACCTCAGG.T1	T1	1928	1104	0.363071	18	4	3
AGCTTCCGTGACGTCC.T1	T1	3941	1604	8.93174	14	6	5
AGCTTCCTCTGGGTCG.T1	T1	15973	4078	7.47511	20	3	2
AGGAAATCACATGTTG.T1	T1	9276	2970	6.67313	20	3	2
AGGAAATCACTCCGGA.T1	T1	5443	2208	0.110233	18	4	3
AGGAAATGTGCATGTT.T1	T1	4755	1948	6.07781	8	3	2
AGGAAATTCGCGTTTC.T1	T1	4444	2256	5.91809	5	4	3
AGGAATAAGGGCCCTT.T1	T1	5780	2713	15.173	5	4	3
AGGAATAGTAGCCAGA.T1	T1	27273	6216	4.94262	11	4	3
AGGAATAGTGGATCAG.T1	T1	5383	2471	0.464425	18	4	3
AGGAATAGTGTGTGTT.T1	T1	5065	1560	9.95064	14	6	5
AGGAATATCCGACGGT.T1	T1	6682	2344	0.0748279	15	2	1
AGGACGATCACGGGAA.T1	T1	23873	4457	0.0209442	18	4	3
AGGACGATCCAACACA.T1	T1	4214	1987	12.6009	7	8	7
AGGACGATCCAAGGGA.T1	T1	16923	5418	1.90274	5	4	3
AGGACGATCCGAGATT.T1	T1	4665	1929	7.90997	9	6	5
AGGACTTAGGGAACAA.T1	T1	86146	9162	10.0295	11	4	3
AGGACTTCAAACTCGT.T1	T1	3875	1745	6.8129	9	6	5
AGGACTTGTCGGTGTC.T1	T1	4602	1827	8.3442	9	6	5
AGGACTTGTCTAGTGT.T1	T1	22432	5490	8.36305	12	2	1
AGGACTTGTTGTAAAG.T1	T1	32967	6398	6.86747	11	4	3
AGGACTTTCCTAAACG.T1	T1	11309	3123	0.132638	15	2	1
AGGACTTTCGCAATGT.T1	T1	12782	3019	0.133	18	4	3
AGGACTTTCTTAGGAC.T1	T1	10020	3109	1.06786	5	4	3
AGGAGGTAGCGACCCT.T1	T1	19347	5288	0.429007	5	4	3
AGGAGGTCAATCGCAT.T1	T1	69115	9225	7.69298	11	4	3
AGGAGGTGTATTGACC.T1	T1	5833	2214	2.41728	5	4	3
AGGAGGTTCGGACGTC.T1	T1	5096	2033	10.6947	9	6	5
AGGATAAAGTAGACCG.T1	T1	56835	7815	5.85555	5	4	3
AGGATAACAAATTGCC.T1	T1	4073	1895	9.08421	9	6	5
AGGATAACAAGCGGAT.T1	T1	4323	2242	5.5517	3	1	0
AGGATAACATGCAGCC.T1	T1	26272	6246	9.44351	12	2	1
AGGATAAGTAGCGAGT.T1	T1	13475	4711	8.6308	5	4	3
AGGATAAGTTATAGAG.T1	T1	6829	2471	0.0439303	18	4	3
AGGATAAGTTCGTTCC.T1	T1	16605	4840	7.16652	5	4	3
AGGATCTAGCTTAGTC.T1	T1	3811	1620	13.8284	9	6	5
AGGATCTCAAACCGGA.T1	T1	30483	6126	9.94325	5	4	3
AGGATCTCACAGTCGC.T1	T1	17386	4062	0.408375	5	4	3
AGGATCTCACCACTGG.T1	T1	5042	2070	3.41134	14	6	5
AGGATCTTCCCTCTAG.T1	T1	24364	3305	0.258578	5	4	3
AGGCATTAGACCAGAC.T1	T1	4207	1841	5.70478	9	6	5
AGGCATTCACAAGCTT.T1	T1	4875	1868	5.31282	9	6	5
AGGCATTTCAGCTAGT.T1	T1	1790	1111	0.949721	5	4	3
AGGCATTTCATCGACA.T1	T1	19087	5018	6.7009	5	4	3
AGGCATTTCGCGCTGA.T1	T1	17511	4046	0.302667	1	5	4
AGGCCACCAATTCACG.T1	T1	21131	5800	11.8499	14	6	5
AGGCCACCATGTGGTT.T1	T1	44450	7299	3.27334	11	4	3
AGGCTGCAGGGAGGGT.T1	T1	1743	1314	4.3603	5	4	3
AGGCTGCGTGCGGCTT.T1	T1	2259	1346	5.17928	14	6	5
AGGCTGCTCGCTTAAG.T1	T1	10043	4039	0.229015	5	4	3
AGGGAGTAGAATCGAT.T1	T1	3405	1434	7.90015	9	6	5
AGGGAGTAGATGCTTC.T1	T1	22811	5954	5.80422	5	4	3
AGGGAGTAGCACCGTC.T1	T1	9187	3069	2.78655	12	2	1
AGGGAGTCAATGTCAC.T1	T1	6511	2649	7.94041	9	6	5
AGGGAGTGTACTCAAC.T1	T1	3642	1706	6.75453	9	6	5
AGGGAGTTCCACACAA.T1	T1	18476	5064	0.470881	5	4	3
AGGGCCTCACAAGTGG.T1	T1	19700	5169	5.05584	12	2	1
AGGGCCTCACGGTAGA.T1	T1	5021	2084	5.53675	9	6	5
AGGGCCTTCCTATTGT.T1	T1	7744	2756	6.14669	14	6	5
AGGGCCTTCGCTCCTA.T1	T1	6698	2665	8.89818	7	8	7
AGGGCCTTCTCGAGTA.T1	T1	41888	5869	0.0835561	15	2	1
AGGGCTCAGGCCCAAA.T1	T1	2613	1527	0.727134	4	1	0
AGGGCTCGTGCATGTT.T1	T1	16680	3288	0.57554	5	4	3
AGGGTCCAGTCACGAG.T1	T1	17723	4494	0.186199	18	4	3
AGGGTCCGTAGCTGAG.T1	T1	6477	2412	0.0926355	18	4	3
AGGGTGAAGATAGGGA.T1	T1	4281	1761	6.86755	9	6	5
AGGGTGACATGGCACC.T1	T1	22292	6148	11.8024	1	5	4
AGGGTGACATTCGGGC.T1	T1	20187	5044	7.76242	5	4	3
AGGGTTTAGTTGGCGA.T1	T1	3388	1629	5.63754	14	6	5
AGGGTTTGTGAAGCGT.T1	T1	13077	3906	3.96115	5	4	3
AGGGTTTTCAAGGACG.T1	T1	13606	3303	0.110245	18	4	3
AGGGTTTTCAGTGCGC.T1	T1	49052	7371	7.13936	15	2	1
AGGGTTTTCTAAGAAG.T1	T1	2174	1334	13.2015	5	4	3
AGGGTTTTCTCATTAC.T1	T1	1473	1047	2.64766	3	1	0
AGGGTTTTCTCTCCGA.T1	T1	4926	1846	4.83151	14	6	5
AGGGTTTTCTGAACGT.T1	T1	15502	4504	10.031	11	4	3
AGGTAGGAGTTGAAGT.T1	T1	3497	1708	4.60395	14	6	5
AGGTAGGCACATTCGA.T1	T1	19227	4456	0.0780153	15	2	1
AGGTAGGTCATAGAGA.T1	T1	10928	3834	7.75073	6	1	0
AGGTAGGTCCGCTGTT.T1	T1	42011	6398	6.86249	16	1	0
AGGTAGGTCTAAGGAA.T1	T1	4044	1723	9.69337	9	6	5
AGGTCATAGGGTAATT.T1	T1	6465	1969	4.60944	14	6	5
AGGTCATCACTCTAGA.T1	T1	3958	1752	5.60889	9	6	5
AGGTCTAAGGTGCTTT.T1	T1	11763	1305	5.69583	23	9	8
AGGTCTAAGTTCCTGA.T1	T1	9688	3039	1.34187	5	4	3
AGGTCTACACCGTCTT.T1	T1	2760	1686	9.45652	5	4	3
AGGTCTACAGTCCGTG.T1	T1	11783	3969	14.8434	2	3	2
AGGTCTAGTGGCTACC.T1	T1	3827	1703	7.29031	5	4	3
AGGTCTATCGACTCCT.T1	T1	24986	6142	5.94733	11	4	3
AGGTCTATCTGACAGT.T1	T1	27543	6086	5.39157	11	4	3
AGGTGTTAGATCCCAT.T1	T1	36430	7079	10.398	5	4	3
AGGTGTTAGGCACTAG.T1	T1	26618	1756	0.649936	23	9	8
AGGTGTTCAAGGGCAT.T1	T1	4178	2000	1.48396	15	2	1
AGGTGTTCAGATCCAT.T1	T1	4150	1781	6.60241	9	6	5
AGGTTACAGATTAGTG.T1	T1	7204	1979	4.80289	14	6	5
AGGTTACCAATGCAAA.T1	T1	27357	6237	11.9202	11	4	3
AGGTTACCATGTTTGG.T1	T1	8120	2707	0.665025	5	4	3
AGGTTACGTGTCCCTT.T1	T1	4051	1527	2.78943	14	6	5
AGGTTACTCAGTCATG.T1	T1	8392	2744	4.00381	14	6	5
AGGTTACTCCGTCCTA.T1	T1	1712	1029	0.584112	18	4	3
AGGTTGTAGAGGACTC.T1	T1	3284	1625	0.304507	18	4	3
AGGTTGTGTAGGAAAG.T1	T1	13398	4440	3.23183	16	1	0
AGGTTGTGTCACTGAT.T1	T1	2905	1643	17.7625	14	6	5
AGGTTGTGTCGAGTGA.T1	T1	4998	1949	9.26371	9	6	5
AGGTTGTTCTATCACT.T1	T1	33669	6284	14.3129	6	1	0
AGTAACCAGATGATTG.T1	T1	16860	4366	3.75445	5	4	3
AGTAACCAGGAATCGC.T1	T1	18624	4969	9.89046	11	4	3
AGTAACCCACGCCAGT.T1	T1	4846	2055	5.01444	9	6	5
AGTAACCCAGTTACCA.T1	T1	7168	1865	5.20368	14	6	5
AGTAACCCATGTTTGG.T1	T1	14837	4573	11.323	11	4	3
AGTAACCGTACCCAGC.T1	T1	73745	9450	8.89823	1	5	4
AGTAACCGTTCAATCG.T1	T1	5151	1974	8.01786	14	6	5
AGTAACCTCTCTCGAC.T1	T1	22246	5164	0.0404567	12	2	1
AGTACCAAGAAGGCTC.T1	T1	2792	1666	6.59026	5	4	3
AGTACCAAGGAATTAC.T1	T1	39417	2438	1.39534	23	9	8
AGTACCACACGCAGTC.T1	T1	3275	1541	17.9237	5	4	3
AGTACCACACTACCGG.T1	T1	31928	6788	5.20546	11	4	3
AGTACCAGTATGGTTC.T1	T1	3117	1778	3.07988	5	4	3
AGTACCAGTCACTGAT.T1	T1	19089	4736	9.0209	11	4	3
AGTACCAGTGTCCCTT.T1	T1	27929	5327	3.17233	5	4	3
AGTACCAGTTGACGGA.T1	T1	16590	4308	0.0783605	15	2	1
AGTACCATCTAATTCC.T1	T1	13272	3116	3.17963	8	3	2
AGTACTGCAAATTAGG.T1	T1	12418	3539	6.2651	1	5	4
AGTACTGGTCAAACGG.T1	T1	24133	5557	14.1135	6	1	0
AGTACTGGTTTGGAGG.T1	T1	3358	1502	3.69267	14	6	5
AGTACTGTCTCTCTTC.T1	T1	27407	5449	8.65837	5	4	3
AGTACTGTCTGGGATT.T1	T1	15676	3729	1.35239	18	4	3
AGTAGCTAGATCCCAT.T1	T1	2392	1308	0.20903	15	2	1
AGTAGCTAGCGACATG.T1	T1	64038	8570	10.5578	5	4	3
AGTAGCTAGGGTACGT.T1	T1	60477	8919	8.84138	11	4	3
AGTAGCTAGTCACTGT.T1	T1	17272	4562	6.42659	5	4	3
AGTAGCTAGTTCCTGA.T1	T1	21413	5403	8.27068	11	4	3
AGTAGCTCAACGTATC.T1	T1	27951	5931	4.651	11	4	3
AGTAGCTCACAACGAG.T1	T1	27873	5250	5.55735	2	3	2
AGTAGCTGTCTGTAGT.T1	T1	9531	2575	0.535096	18	4	3
AGTAGTCAGTAGACAT.T1	T1	4431	1763	5.64207	14	6	5
AGTAGTCGTGAGTAGC.T1	T1	4660	2235	8.60515	5	4	3
AGTAGTCGTTGGGTTT.T1	T1	4527	2116	0.0220897	18	4	3
AGTAGTCTCTCGACCT.T1	T1	23052	5618	4.32067	11	4	3
AGTCAACAGCGAGGAG.T1	T1	3042	1485	8.74425	14	6	5
AGTCAACAGGTAATCA.T1	T1	1942	1017	8.54789	9	6	5
AGTCAACTCGTTCTGC.T1	T1	5482	2580	0.109449	5	4	3
AGTCAACTCTACTTCA.T1	T1	47972	8121	4.30876	11	4	3
AGTCACAAGATAGGGA.T1	T1	15421	4837	8.17716	5	4	3
AGTCACACACACCTTC.T1	T1	26541	6655	7.12106	11	4	3
AGTCACACAGGCACTC.T1	T1	6881	2190	5.0574	14	6	5
AGTCACACATAACCCA.T1	T1	2578	1134	5.46936	14	6	5
AGTCACAGTATTGGCT.T1	T1	3524	1615	8.54143	9	6	5
AGTCACAGTCATTGCA.T1	T1	60830	8705	8.66678	11	4	3
AGTCACAGTTAGAGTA.T1	T1	4982	1981	4.57648	14	6	5
AGTCATGCAATCGAAA.T1	T1	5894	2314	17.8487	11	4	3
AGTCATGCACAGTGTT.T1	T1	43941	7849	0.138823	1	5	4
AGTCATGGTGCACAAG.T1	T1	9450	2748	0.137566	18	4	3
AGTCATGGTTTCCAAG.T1	T1	3013	1398	7.30169	14	6	5
AGTCATGTCCATTGGA.T1	T1	12612	3959	1.97431	5	4	3
AGTCATGTCGTAGTGT.T1	T1	65385	8041	4.58209	1	5	4
AGTCTCCAGCTGAGTG.T1	T1	7514	2025	3.9127	14	6	5
AGTCTCCCATGACAAA.T1	T1	22488	5533	7.50623	11	1	0
AGTCTCCGTCAACGCC.T1	T1	11110	3460	5.12151	20	3	2
AGTGACTAGACTCGAG.T1	T1	8023	2404	19.4815	18	4	3
AGTGACTAGCCAAGGT.T1	T1	29686	5771	5.99609	11	4	3
AGTGACTAGCTCGAAG.T1	T1	31191	6091	3.20605	11	4	3
AGTGACTAGGGCAGAG.T1	T1	3377	1704	0.296121	5	4	3
AGTGACTCAAGCGAAC.T1	T1	25753	6209	7.46709	6	1	0
AGTGACTCATTCTGTT.T1	T1	3950	1847	6.1519	9	6	5
AGTGACTTCCAACTAG.T1	T1	56221	7812	10.8589	11	4	3
AGTGATCAGGTTACAA.T1	T1	4648	1729	15.2539	5	4	3
AGTGATCCAACGCATT.T1	T1	3680	1696	4.02174	9	6	5
AGTGATCGTACCACGC.T1	T1	5550	2287	5.92793	9	6	5
AGTGATCTCACCTTAT.T1	T1	10651	3381	6.15905	8	3	2
AGTGATCTCGAGAATA.T1	T1	2506	1283	6.34477	14	6	5
AGTGATCTCGTTCATT.T1	T1	13482	4183	17.3491	5	4	3
AGTGCCGAGAATACAC.T1	T1	27717	6055	2.77808	5	4	3
AGTGCCGCATGGGATG.T1	T1	15420	3789	0.123217	18	4	3
AGTGCCGGTGTTCCTC.T1	T1	11532	3562	1.75165	14	6	5
AGTGTTGCAAGACGGT.T1	T1	3371	1643	8.63245	9	6	5
AGTGTTGCACAGCCAC.T1	T1	77297	8659	4.15023	11	4	3
AGTGTTGGTAACCCTA.T1	T1	2170	1187	7.5576	14	6	5
AGTGTTGGTGTAGTGG.T1	T1	10939	3380	8.62053	7	8	7
AGTGTTGGTTATGACC.T1	T1	40467	7161	4.97689	11	4	3
AGTGTTGTCCAGCCTT.T1	T1	6100	2936	1.39344	5	4	3
AGTTAGCAGGCACCAA.T1	T1	6471	1811	0.69541	5	4	3
AGTTAGCAGTAACCTC.T1	T1	17411	5123	0.137844	1	5	4
AGTTAGCAGTATTCCG.T1	T1	2872	1713	0.104457	11	4	3
AGTTAGCCAGCAAGAC.T1	T1	1910	1059	6.17801	5	4	3
AGTTAGCGTTTCTATC.T1	T1	52292	5588	0.707565	15	2	1
AGTTCCCCAAGTACCT.T1	T1	50376	7967	11.8906	11	4	3
AGTTCCCCATCTCATT.T1	T1	10500	2641	0.0571429	15	2	1
AGTTCCCCATGGGTCC.T1	T1	4650	1942	6.60215	9	6	5
AGTTCCCTCATTACGG.T1	T1	17561	5103	7.45402	5	4	3
AGTTCCCTCTTTCGAT.T1	T1	18150	4469	6.26997	5	4	3
AGTTCGAAGATGGTAT.T1	T1	1805	1093	6.37119	9	6	5
AGTTCGAAGTAGGTTA.T1	T1	3670	1674	8.50136	9	6	5
AGTTCGAAGTCACACT.T1	T1	53946	7394	7.4278	16	1	0
AGTTCGAAGTGCCAGA.T1	T1	1590	1168	2.01258	5	4	3
AGTTCGACAAGTTCCA.T1	T1	3387	1627	4.87157	9	6	5
AGTTCGACAATCCTAG.T1	T1	33850	6338	4.5229	5	4	3
AGTTCGAGTACTGAGG.T1	T1	48433	7809	4.99866	5	4	3
AGTTCGAGTGAATATG.T1	T1	22400	5732	3.82143	1	5	4
AGTTCGAGTTGTACGT.T1	T1	6553	2437	0.0457806	18	4	3
AGTTCGATCAAGGAGC.T1	T1	3937	1677	4.19101	14	6	5
AGTTCGATCCATGCAA.T1	T1	18500	4929	5.36757	5	4	3
ATACCGAAGTCAATCC.T1	T1	4074	2291	1.27639	5	4	3
ATACCGACATGAAAGT.T1	T1	2854	1585	0.24527	12	2	1
ATACCGAGTCCTCATC.T1	T1	15988	4784	4.1281	5	4	3
ATACCGATCAGCCCAG.T1	T1	6033	2330	3.84552	7	8	7
ATACCGATCGGCCCAA.T1	T1	9518	3020	19.3948	11	4	3
ATACCGATCGTAACAC.T1	T1	3324	1551	5.5355	14	6	5
ATACCTTCAAGAATGT.T1	T1	41002	7123	5.8363	11	4	3
ATACCTTCAATTTCGG.T1	T1	16837	4452	4.40696	3	1	0
ATACCTTTCGTAATGC.T1	T1	3768	1704	8.33333	14	6	5
ATACTTCAGCAGTAAT.T1	T1	5500	2227	6.58182	9	6	5
ATACTTCCAAACTCTG.T1	T1	19024	1069	0.914634	23	9	8
ATACTTCGTATAGGAT.T1	T1	3507	1447	7.18563	9	6	5
ATACTTCGTTAAGTCC.T1	T1	19918	2874	4.04157	23	9	8
ATACTTCTCAGGTGTT.T1	T1	11264	4372	10.3516	11	4	3
ATAGACCAGCAATTAG.T1	T1	10534	3380	8.38238	12	2	1
ATAGACCCACAGCTTA.T1	T1	4832	2038	4.30464	14	6	5
ATAGACCCACATTCTT.T1	T1	11994	4299	6.57829	5	4	3
ATAGACCCAGTAGTTC.T1	T1	26067	5719	0.299229	5	4	3
ATAGACCCATCTCCCA.T1	T1	3547	1821	6.54074	9	6	5
ATAGACCGTCCTGTCT.T1	T1	10189	3504	3.75896	20	3	2
ATAGACCGTGTGGACA.T1	T1	2511	1319	0.358423	5	4	3
ATAGACCGTGTTGAGG.T1	T1	22038	4196	0.0226881	18	4	3
ATAGACCTCCGTAATG.T1	T1	2591	1499	0.0771903	18	4	3
ATAGAGACAAACTCTG.T1	T1	3650	1690	3.56164	14	6	5
ATAGAGACAAGAAACT.T1	T1	5438	2977	5.0754	12	2	1
ATAGAGATCACTGGGC.T1	T1	17372	4659	3.01635	11	4	3
ATAGAGATCTGAGTCA.T1	T1	8533	3440	10.6059	5	4	3
ATAGGCTCAGAACGCA.T1	T1	13045	3643	0.25297	18	4	3
ATAGGCTTCGCGGACT.T1	T1	19811	5267	8.41956	11	4	3
ATAGGCTTCGCTTAAG.T1	T1	8886	3441	0.168805	5	4	3
ATATCCTAGGCCATAG.T1	T1	16582	2591	0.0542757	18	4	3
ATATCCTTCCTATTGT.T1	T1	11839	3841	5.068	11	4	3
ATCACAGAGCAGTCTT.T1	T1	13059	4075	4.47967	5	4	3
ATCACAGCATGATCTG.T1	T1	25713	5814	4.58523	11	4	3
ATCACAGTCGTGTGAT.T1	T1	12170	3664	5.94906	20	3	2
ATCACGACAAGTTCGT.T1	T1	40621	6753	5.37407	5	4	3
ATCACGACAGTTGGTT.T1	T1	48879	7880	10.6978	5	4	3
ATCACGAGTAGACTGG.T1	T1	4588	1690	10.1569	9	6	5
ATCACGAGTGGAACCA.T1	T1	4580	2034	7.00873	9	6	5
ATCACGAGTTTAAGGA.T1	T1	7745	2704	5.0226	14	6	5
ATCACGATCCATTGTT.T1	T1	4122	1942	5.57982	9	6	5
ATCACTTAGCAAGTCG.T1	T1	25363	5887	1.70721	5	4	3
ATCACTTAGGAACATT.T1	T1	7070	2663	4.38472	14	6	5
ATCACTTCACTCTGCT.T1	T1	1864	1225	2.36052	5	4	3
ATCACTTTCATGGCCG.T1	T1	6099	2516	8.78833	9	6	5
ATCACTTTCCAAGAGG.T1	T1	22802	4680	0.640295	5	4	3
ATCACTTTCCCGTGAG.T1	T1	24690	5783	5.77157	5	4	3
ATCACTTTCCTTATCA.T1	T1	2380	1584	1.13445	5	4	3
ATCAGGTCAGTCTTCC.T1	T1	5198	2244	3.75144	9	6	5
ATCAGGTGTAGACGTG.T1	T1	10133	2339	0.0197375	18	4	3
ATCAGGTTCCACAAGT.T1	T1	5909	1849	7.36165	14	6	5
ATCAGGTTCTCTCAAT.T1	T1	23462	5913	5.43006	5	4	3
ATCATTCCATCTCATT.T1	T1	8384	2530	0.0596374	18	4	3
ATCATTCTCCGAGATT.T1	T1	1948	1267	3.90144	5	4	3
ATCATTCTCCGAGTGC.T1	T1	11400	4191	7.15789	11	4	3
ATCCACCCACACCAGC.T1	T1	5171	2150	3.88706	14	6	5
ATCCACCGTCCGCAGT.T1	T1	1823	1125	0.164564	5	4	3
ATCCACCGTGCGTTTA.T1	T1	3763	1623	7.62689	9	6	5
ATCCACCGTGTAAATG.T1	T1	3454	1429	6.13781	14	6	5
ATCCACCTCCGGACTG.T1	T1	17528	4208	0.205386	5	4	3
ATCCACCTCGCCCAGA.T1	T1	17830	4797	0.729108	5	4	3
ATCCATTAGCGGACAT.T1	T1	16588	4819	6.61321	5	4	3
ATCCATTCAATTGTGC.T1	T1	33654	6451	5.00981	11	4	3
ATCCATTGTGACAGCA.T1	T1	36174	6296	3.62691	11	1	0
ATCCATTGTTCTCCAC.T1	T1	17972	5712	0.489651	5	4	3
ATCCATTTCCGCATAA.T1	T1	6680	2699	0.10479	11	4	3
ATCCCTGAGAAATTGC.T1	T1	27690	5260	4.36981	2	3	2
ATCCCTGAGCGAGTAC.T1	T1	3289	1841	0.790514	5	4	3
ATCCCTGGTACCCAGC.T1	T1	25747	5862	14.425	5	4	3
ATCCCTGGTTTAGAGA.T1	T1	3501	1705	5.94116	9	6	5
ATCCCTGTCGAGATGG.T1	T1	2587	1352	0.115964	18	4	3
ATCCCTGTCTAGACCA.T1	T1	18926	5581	7.52404	11	4	3
ATCCCTGTCTCCTGCA.T1	T1	8207	3430	0.816376	11	4	3
ATCCGTCAGGGTTGCA.T1	T1	4583	1967	9.8189	9	6	5
ATCCGTCAGTAGGTTA.T1	T1	3707	1825	6.82493	9	6	5
ATCCGTCCAACGGCTC.T1	T1	5217	2266	6.86218	9	6	5
ATCCGTCTCATAAGGA.T1	T1	4791	1927	0.187852	15	2	1
ATCCGTCTCCACAGCG.T1	T1	28756	5687	7.15677	11	4	3
ATCCTATAGGCATCAG.T1	T1	2911	1397	4.50017	14	6	5
ATCCTATCACAGCCAC.T1	T1	3090	1651	0.226537	5	4	3
ATCCTATCAGTTCACA.T1	T1	2903	1610	0.137788	5	4	3
ATCCTATCATGGTGGA.T1	T1	21137	5192	4.66007	16	1	0
ATCCTATGTGATAGTA.T1	T1	45137	7072	5.56306	1	5	4
ATCCTATTCTTCTAAC.T1	T1	4355	1881	4.50057	14	6	5
ATCGATGAGTGCGACA.T1	T1	34976	7311	15.6136	5	4	3
ATCGATGCACGAAAGC.T1	T1	15472	4190	5.15124	5	4	3
ATCGATGGTCCGCAGT.T1	T1	4352	2085	4.34283	9	6	5
ATCGATGTCTTCTGGC.T1	T1	3800	1778	5.65789	14	6	5
ATCGCCTAGTTCACTG.T1	T1	2219	1344	0.180261	18	4	3
ATCGCCTCAAACGAGC.T1	T1	18761	4777	8.70423	5	4	3
ATCGCCTCATCCGATA.T1	T1	5234	2177	7.56592	9	6	5
ATCGCCTGTACGTAGG.T1	T1	12455	4034	10.1646	6	1	0
ATCGGATAGGAAAGTG.T1	T1	16619	3884	0.0722065	15	2	1
ATCGGATCACTACCGG.T1	T1	6543	2241	8.57405	14	6	5
ATCGGCGCAAGCGATG.T1	T1	3616	1372	6.41593	14	6	5
ATCGGCGCACTCAGAT.T1	T1	10534	3387	4.22442	9	6	5
ATCGGCGCAGCATACT.T1	T1	3516	1569	4.4653	14	6	5
ATCGGCGCATAGGTTC.T1	T1	8181	2110	0.256692	18	4	3
ATCGGCGCATCCCACT.T1	T1	9711	2952	0.051488	18	4	3
ATCGGCGGTTCGGTCG.T1	T1	22988	5741	6.35114	11	4	3
ATCGTAGCAAACGGCA.T1	T1	44167	6979	3.02715	11	4	3
ATCGTAGCAGCTACTA.T1	T1	5948	2327	0.487559	12	2	1
ATCGTCCAGGTTCAGG.T1	T1	13818	3757	1.31712	18	4	3
ATCGTCCCACCACTGG.T1	T1	76556	9098	7.648	16	1	0
ATCGTCCCAGTGGTGA.T1	T1	3976	1921	0.150905	18	4	3
ATCGTCCCATGCAGGA.T1	T1	13019	3913	13.5341	5	4	3
ATCGTCCGTGATTGGG.T1	T1	9958	2522	0.0401687	18	4	3
ATCGTCCGTTTCCCAC.T1	T1	12239	4137	11.9536	1	5	4
ATCGTCCTCATGGGAG.T1	T1	7086	2382	7.45131	14	6	5
ATCGTCCTCGCTAATG.T1	T1	13833	4745	1.10605	11	4	3
ATCGTCCTCTAGTTCT.T1	T1	18610	5142	9.3928	6	1	0
ATCGTGAAGCTGTGCC.T1	T1	2746	1433	0.291333	5	4	3
ATCGTGACATGGTGGA.T1	T1	4854	1996	9.68274	14	6	5
ATCGTGACATTGCCGG.T1	T1	36285	7158	8.25686	11	4	3
ATCGTGACATTGCTGA.T1	T1	18131	5299	0.0275771	11	4	3
ATCGTGAGTAGTCTTG.T1	T1	44714	6716	7.64637	2	3	2
ATCGTGAGTGACCTGC.T1	T1	23170	2146	1.59258	23	9	8
ATCGTGATCTGCTTAT.T1	T1	4718	1977	5.46842	9	6	5
ATCTCTAAGACAACTA.T1	T1	4582	1964	6.78743	9	6	5
ATCTCTAAGCACACAG.T1	T1	4402	1589	4.36165	14	6	5
ATCTCTAAGCTGGCCT.T1	T1	27989	6470	2.65819	4	1	0
ATCTCTACAGCAGTTT.T1	T1	3372	1807	6.34638	9	6	5
ATCTCTAGTAAGGCTG.T1	T1	5044	1803	7.25615	14	6	5
ATCTCTAGTCGCACAC.T1	T1	8293	2434	3.99132	8	3	2
ATCTCTATCGCTATTT.T1	T1	31760	5805	3.99874	5	4	3
ATCTCTATCTCATTGT.T1	T1	16085	4855	5.59528	5	4	3
ATCTTCAAGGGCAATC.T1	T1	67215	8952	6.54765	11	4	3
ATCTTCACACTGTCGG.T1	T1	31428	6329	5.46328	11	4	3
ATCTTCACATGCCGAC.T1	T1	1801	1051	2.49861	9	6	5
ATCTTCATCTGCTTTA.T1	T1	17186	5850	7.6283	11	4	3
ATGAAAGAGGGAGGGT.T1	T1	20332	4868	8.59237	1	5	4
ATGAAAGCACTGTGTA.T1	T1	3397	1559	4.56285	14	6	5
ATGAAAGGTAACATAG.T1	T1	12067	3243	5.9584	8	3	2
ATGAAAGGTCGTACTA.T1	T1	86358	7640	7.26742	5	4	3
ATGAAAGGTGGCTACC.T1	T1	29265	6426	5.4502	11	4	3
ATGAAAGTCGGTCGAC.T1	T1	14978	4095	0.100147	18	4	3
ATGAAAGTCTTGTTAC.T1	T1	3928	1734	8.52851	9	6	5
ATGACCAAGGGTAGCT.T1	T1	5261	1792	4.10568	14	6	5
ATGACCACAGCAGATG.T1	T1	8417	3342	0.190091	5	4	3
ATGACCAGTGAACCGA.T1	T1	3817	1904	5.5803	14	6	5
ATGACCATCAACTTTC.T1	T1	5086	1738	19.2096	5	4	3
ATGACCATCACCTCAC.T1	T1	28748	6484	6.04912	4	1	0
ATGACCATCCATAGAC.T1	T1	28331	5687	7.53591	5	4	3
ATGAGGGAGACCATGG.T1	T1	32568	6614	14.7906	6	1	0
ATGAGGGAGTTCATGC.T1	T1	4836	2061	0.124069	15	2	1
ATGAGGGCAAGAAACT.T1	T1	8282	2846	0.108669	18	4	3
ATGAGGGGTGTCCAAT.T1	T1	11756	3441	9.90133	7	8	7
ATGAGGGTCAGACCGC.T1	T1	11041	4217	10.615	11	4	3
ATGAGGGTCTACGGGC.T1	T1	2151	1148	7.25244	9	6	5
ATGAGGGTCTCCAAGA.T1	T1	3430	1555	5.01458	14	6	5
ATGAGGGTCTCTCGAC.T1	T1	9364	2768	2.7232	5	4	3
ATGAGTCAGCCTTTGA.T1	T1	10104	3752	0.346397	5	4	3
ATGAGTCCAGCAGTAG.T1	T1	1448	1052	0.138122	10	7	6
ATGATCGAGAGAGTGA.T1	T1	17329	4820	6.66513	11	4	3
ATGATCGGTCTGGTTA.T1	T1	4181	1770	6.62521	14	6	5
ATGATCGGTCTGTGAT.T1	T1	1611	1098	0.682806	5	4	3
ATGATCGGTTCCCAAA.T1	T1	17710	4042	0.101637	18	4	3
ATGATCGTCTGCGAGC.T1	T1	20186	4665	0.0644011	18	4	3
ATGCATGAGGTCGCCT.T1	T1	11441	2677	0.865309	1	5	4
ATGCATGCACTTCATT.T1	T1	13625	4897	9.13761	11	4	3
ATGCATGCAGCTATAC.T1	T1	21251	5329	3.46807	5	4	3
ATGCATGCATCTCATT.T1	T1	15149	4891	6.54829	6	1	0
ATGCATGGTCGTGATT.T1	T1	9499	2792	5.15844	14	6	5
ATGCATGGTTGCATCA.T1	T1	2060	1271	6.79612	5	4	3
ATGCATGTCACGGAGA.T1	T1	24513	4935	0.175417	18	4	3
ATGCATGTCTGACGCG.T1	T1	8233	2366	0.862383	5	4	3
ATGCATGTCTGGCTGG.T1	T1	8572	3437	14.6757	14	6	5
ATGCCTCAGCCATGCC.T1	T1	4570	1724	5.97374	14	6	5
ATGCCTCAGCCGTCGT.T1	T1	22377	5480	8.50427	11	4	3
ATGCCTCCAAGACGAC.T1	T1	1923	1171	12.0125	5	4	3
ATGCCTCCACGGCGTT.T1	T1	11509	3258	0.0347554	18	4	3
ATGCCTCGTAAGCAAT.T1	T1	15708	4307	10.5742	5	4	3
ATGCCTCTCGGAATGG.T1	T1	9921	3842	2.34855	5	4	3
ATGCGATCAAAGAACT.T1	T1	1471	1064	0.339905	5	4	3
ATGCGATCATGACCCG.T1	T1	27573	6500	4.32307	11	4	3
ATGCGATTCAACCTCC.T1	T1	2156	1010	0.649351	2	3	2
ATGCGATTCGATGCAT.T1	T1	1815	1063	0.110193	12	2	1
ATGGAGGAGGTGAGAA.T1	T1	24121	3533	0.837445	5	4	3
ATGGAGGCAAGTCATC.T1	T1	12377	3510	0.993779	1	5	4
ATGGAGGCATATGGCT.T1	T1	26357	6441	5.30789	5	4	3
ATGGAGGCATGTGCCG.T1	T1	53273	7239	6.06499	5	4	3
ATGGAGGGTCACAGTT.T1	T1	28292	5900	5.10038	5	4	3
ATGGAGGTCCTGGGAC.T1	T1	4827	1853	3.48042	9	6	5
ATGGAGGTCGCGGTAC.T1	T1	15342	3580	0.0130361	18	4	3
ATGGATCAGTAACCTC.T1	T1	14236	3148	0.512784	2	3	2
ATGGATCCACCAGTAT.T1	T1	5878	2468	4.89963	14	6	5
ATGGATCGTACAAGCG.T1	T1	5275	2526	0.113744	11	4	3
ATGGATCTCCCGTTGT.T1	T1	3999	1855	3.6009	9	6	5
ATGGGAGAGCATTGTC.T1	T1	20399	5519	7.29938	11	4	3
ATGGGAGAGCGCTGCT.T1	T1	8449	2935	5.6338	8	3	2
ATGGGAGCAGTCACGC.T1	T1	34511	5807	2.45719	11	1	0
ATGGGAGCAGTCTGGC.T1	T1	15631	4676	3.84492	5	4	3
ATGGGAGGTGTTTCTT.T1	T1	26146	6052	8.3225	11	4	3
ATGGGAGTCTTCCCGA.T1	T1	1505	1104	0.465116	5	4	3
ATGGGTTTCGCTAATG.T1	T1	2020	1333	0.148515	11	4	3
ATGGTTGCACAGTCCG.T1	T1	3379	1588	2.84108	14	6	5
ATGGTTGGTCTTTATC.T1	T1	11536	4121	2.73925	5	4	3
ATGTCCCCAACAGTGG.T1	T1	3712	1710	4.63362	14	6	5
ATGTCCCCAGTTGTCA.T1	T1	12374	3975	18.555	15	2	1
ATGTCCCGTTATCTGG.T1	T1	3419	1852	5.41094	5	4	3
ATGTCTTAGCCGCACT.T1	T1	3727	1645	7.94204	14	6	5
ATGTCTTAGTTTCTTC.T1	T1	3729	1620	5.30973	9	6	5
ATGTCTTTCGTACCTC.T1	T1	5534	2457	5.71016	9	6	5
ATGTCTTTCTAATTCC.T1	T1	8872	3843	12.8043	5	4	3
ATTACCTAGCCTCTGG.T1	T1	28478	5476	7.54969	2	3	2
ATTACCTCAACAGCTT.T1	T1	4749	2061	7.43314	9	6	5
ATTACCTCAACCAATC.T1	T1	28894	6867	14.837	5	4	3
ATTACCTCAACGGTAG.T1	T1	11643	4635	3.43554	11	4	3
ATTACCTCACTTGAGT.T1	T1	2625	1469	0.495238	5	4	3
ATTACCTCAGAAGCTG.T1	T1	23818	5761	6.31035	5	4	3
ATTACCTGTATGGTAA.T1	T1	27546	6581	6.7233	11	4	3
ATTACCTTCATCTGTT.T1	T1	18119	3480	0.0662288	18	4	3
ATTACCTTCCGTGTAA.T1	T1	4304	1965	0.162639	5	4	3
ATTACTCAGGCGTCCT.T1	T1	5113	2231	0.469392	5	4	3
ATTACTCCAAGGCCTC.T1	T1	1494	1005	0.468541	18	4	3
ATTACTCCAAGGTCAG.T1	T1	4234	2002	5.29051	9	6	5
ATTACTCCAGGCATTT.T1	T1	3352	1677	7.4284	9	6	5
ATTACTCCATAGATGA.T1	T1	3833	1534	10.7227	14	6	5
ATTACTCGTCACGTGC.T1	T1	4730	2279	15.7717	5	4	3
ATTACTCTCGTGCATA.T1	T1	7389	2907	6.17134	9	6	5
ATTATCCGTTGTCCCT.T1	T1	4293	1542	7.61705	1	5	4
ATTATCCTCAGCTTCC.T1	T1	7395	3067	0.20284	12	2	1
ATTCAGGCAGCTGAGA.T1	T1	9590	3255	8.46715	12	2	1
ATTCAGGGTCAAAGCG.T1	T1	22361	5132	5.58115	2	3	2
ATTCAGGTCCCTCGTA.T1	T1	4137	1865	6.57481	9	6	5
ATTCATCAGCTCACTA.T1	T1	4351	1916	4.61963	9	6	5
ATTCATCCAACCGATT.T1	T1	1708	1078	1.3466	5	4	3
ATTCATCCACTATGTG.T1	T1	3988	1832	10.1805	9	6	5
ATTCATCCAGCGATTT.T1	T1	4628	1768	3.95419	14	6	5
ATTCATCGTACTGACT.T1	T1	1642	1098	1.46163	5	4	3
ATTCATCGTGATGTAA.T1	T1	9297	2283	4.32398	8	3	2
ATTCATCGTTATGTCG.T1	T1	6342	2549	5.5976	14	6	5
ATTCATCGTTGACTGT.T1	T1	4254	2036	6.65256	14	6	5
ATTCATCTCATTGCCC.T1	T1	4294	1926	8.82627	9	6	5
ATTCATCTCCCACAGG.T1	T1	22112	5634	4.26013	5	4	3
ATTCCATAGCGATGAC.T1	T1	12670	4548	8.98974	5	4	3
ATTCCATAGCGTTAGG.T1	T1	8244	2780	4.70645	8	3	2
ATTCCATCAAAGCGTG.T1	T1	27284	5709	6.71456	11	4	3
ATTCCATGTTCGGCTG.T1	T1	3748	1784	0.0800427	18	4	3
ATTCCATTCAAGTCGT.T1	T1	12104	4199	11.0707	1	5	4
ATTCCATTCGCATGAT.T1	T1	8306	2957	0.0361185	15	2	1
ATTCCCGAGGTTGGTG.T1	T1	3323	1493	8.84743	9	6	5
ATTCCCGCAAGTCCAT.T1	T1	31565	5862	1.55869	6	1	0
ATTCCCGCAAGTGGGT.T1	T1	7481	2316	0.815399	2	3	2
ATTCCCGCAGGACGAT.T1	T1	21184	5482	4.14936	6	1	0
ATTCCCGTCCACAGCG.T1	T1	7941	2948	0.377786	3	1	0
ATTCCCGTCCATTGCC.T1	T1	3475	1628	8.17266	9	6	5
ATTCCCGTCCGCGAGT.T1	T1	23563	6021	0.25888	11	4	3
ATTCCCGTCGCTTGAA.T1	T1	2546	1502	3.88845	5	4	3
ATTCCCGTCTTAGCTT.T1	T1	2749	1312	1.27319	2	3	2
ATTCCTACAGTAACCT.T1	T1	4121	1906	4.90172	14	6	5
ATTCCTACATATGAAG.T1	T1	3367	1830	0.2376	3	1	0
ATTCCTAGTCATCCCT.T1	T1	5499	2301	4.98272	14	6	5
ATTCCTATCGTGCGAC.T1	T1	3897	1769	5.26046	9	6	5
ATTCCTATCTCTCGAC.T1	T1	3555	1762	4.38819	9	6	5
ATTCGTTAGGAAGTAG.T1	T1	5093	1804	1.45297	14	6	5
ATTCGTTCAAATACAG.T1	T1	32453	6731	4.81928	12	2	1
ATTCGTTGTCCACACG.T1	T1	3825	1703	1.4902	18	4	3
ATTCGTTGTCGACTTA.T1	T1	15027	4168	1.64371	6	1	0
ATTCGTTGTTTACTTC.T1	T1	28028	6043	4.01741	11	4	3
ATTCGTTTCTGGAAGG.T1	T1	16825	5116	6.49034	11	4	3
ATTCTACAGGGCAGGA.T1	T1	1579	1012	0.379987	3	1	0
ATTCTACCAAGTGACG.T1	T1	19157	5030	4.49966	5	4	3
ATTCTACCACAGCCTG.T1	T1	30432	6084	1.88289	12	2	1
ATTCTACCAGGCATGA.T1	T1	2368	1505	0.295608	6	1	0
ATTCTACCAGGGAGAG.T1	T1	49258	8238	5.27427	11	4	3
ATTCTACCATAGTCAC.T1	T1	6495	2444	4.26482	8	3	2
ATTCTACCATTAAAGG.T1	T1	16071	4370	9.96204	5	4	3
ATTCTACGTGCGTGCT.T1	T1	4858	1664	5.4755	14	6	5
ATTCTACTCCACTTCG.T1	T1	15336	4749	5.94679	11	4	3
ATTCTTGCAACGTATC.T1	T1	8739	2705	0.0457718	15	2	1
ATTCTTGGTCCTGGTG.T1	T1	4413	1887	8.42964	7	8	7
ATTCTTGTCACGATAC.T1	T1	13588	4726	5.65941	11	4	3
ATTCTTGTCGCAGTGC.T1	T1	10820	3692	7.83734	20	3	2
ATTGGGTAGAGTCACG.T1	T1	9857	3215	3.32758	12	2	1
ATTGGGTAGCAAGTGC.T1	T1	1813	1004	15.6095	5	4	3
ATTGGGTAGGACTAAT.T1	T1	2531	1545	0.750691	12	2	1
ATTGGGTCAAGAGGCT.T1	T1	11360	3941	10.7042	4	1	0
ATTGGGTCAGCACACC.T1	T1	4027	1541	12.0189	14	6	5
ATTGGGTGTGAATTGA.T1	T1	31355	5403	2.98198	11	4	3
ATTGGGTTCAACCTTT.T1	T1	4178	2078	1.55577	5	4	3
ATTGTTCTCGAAGTGG.T1	T1	20090	5256	5.0672	5	4	3
ATTTACCAGCCAGACA.T1	T1	19259	3862	0.0986552	18	4	3
ATTTACCAGGTTGACG.T1	T1	33096	2791	1.686	23	9	8
ATTTACCCACAATGCT.T1	T1	20723	5483	9.15408	5	4	3
ATTTACCCATCCAATG.T1	T1	53487	8692	5.99959	5	4	3
ATTTACCTCCCTAGGG.T1	T1	5625	2758	10.6133	6	1	0
ATTTCACAGCACTCTA.T1	T1	30403	6188	4.92386	5	4	3
ATTTCACAGTGTAGTA.T1	T1	19722	5439	3.55441	5	4	3
ATTTCACCAGCCGTTG.T1	T1	33829	6383	5.46868	11	4	3
ATTTCACCATCTAACG.T1	T1	15843	4577	0.22723	1	5	4
ATTTCACGTCCGTACG.T1	T1	3979	1598	6.00653	14	6	5
ATTTCACGTGGAGAAA.T1	T1	3310	1395	5.46828	9	6	5
ATTTCACTCAACTGAC.T1	T1	1606	1144	9.02864	5	4	3
ATTTCACTCGAGCCTG.T1	T1	5170	2499	0.715667	5	4	3
ATTTCACTCTGCTTAT.T1	T1	18303	3745	0.661094	5	4	3
ATTTCTGCAACCCTAA.T1	T1	100444	9368	5.28752	6	1	0
ATTTCTGCAATGCAGG.T1	T1	7867	3159	0.597432	5	4	3
ATTTCTGCATCCTGTC.T1	T1	2565	1340	0.272904	18	4	3
ATTTCTGCATCTGCGG.T1	T1	19736	4453	5.00608	5	4	3
ATTTCTGGTCCCTGTT.T1	T1	5137	2811	1.65466	1	5	4
ATTTCTGGTGAGGCAT.T1	T1	16737	4695	6.9905	1	5	4
ATTTCTGGTGTTAAAG.T1	T1	23325	5629	4.80171	6	1	0
ATTTCTGTCTAGGCAT.T1	T1	5194	3002	3.29226	5	4	3
CAAAGAACAAAGAGTT.T1	T1	43303	7021	12.7012	1	5	4
CAAAGAACAAGACCGA.T1	T1	14622	4735	4.80098	5	4	3
CAAAGAAGTAGATGTA.T1	T1	7184	3069	3.21548	5	4	3
CAAAGAAGTCTGTAAC.T1	T1	3546	1614	7.64241	9	6	5
CAAAGAAGTTACGGAG.T1	T1	8311	3699	12.8504	5	4	3
CAAAGAATCGTAACAC.T1	T1	20508	5046	1.91145	5	4	3
CAAAGAATCTCATTAC.T1	T1	31629	6767	5.79215	5	4	3
CAACAACAGATGGCAC.T1	T1	32062	6228	5.23049	5	4	3
CAACAACAGATTAGTG.T1	T1	39254	6572	2.92964	5	4	3
CAACAACCAATACCCA.T1	T1	7017	2952	10.4461	5	4	3
CAACAACGTGACGTCC.T1	T1	8342	3572	4.55526	5	4	3
CAACAACTCCGGCTTT.T1	T1	24316	5990	1.09393	15	2	1
CAACAACTCGTGGAAG.T1	T1	3734	1740	7.73969	9	6	5
CAACAACTCTCGGTCT.T1	T1	24763	4137	0.953035	2	3	2
CAACAGTCATGGCTGC.T1	T1	5135	2316	0.097371	15	2	1
CAACAGTGTCTTAGTG.T1	T1	3748	1662	5.94984	14	6	5
CAACAGTGTTATCTGG.T1	T1	42199	5974	0.094789	12	2	1
CAACAGTGTTCCTAAG.T1	T1	23185	4885	7.76364	5	4	3
CAACAGTTCGTGCACG.T1	T1	27351	6458	3.88651	12	2	1
CAACCAAAGCGCATCC.T1	T1	27859	6191	0.129222	11	4	3
CAACCAACAAGATCCT.T1	T1	1958	1034	1.32789	5	4	3
CAACCAACACGTAACT.T1	T1	14281	4413	1.35845	12	2	1
CAACCAATCCGCGGAT.T1	T1	8333	3542	0.25201	5	4	3
CAACCAATCGGTAGGA.T1	T1	26905	6604	6.4449	15	2	1
CAACCTCAGATACCAA.T1	T1	90937	8931	4.2304	16	1	0
CAACCTCCAACATACC.T1	T1	22615	5325	6.04466	5	4	3
CAACCTCGTGTGTTTG.T1	T1	9221	3607	7.03828	11	4	3
CAACCTCTCGTAGCTA.T1	T1	12495	3136	0.0880352	18	4	3
CAACCTCTCTCAAAGC.T1	T1	12363	3897	2.53175	5	4	3
CAACGATAGGCTGTAG.T1	T1	4380	1881	6.16438	9	6	5
CAACGATAGTGTACAA.T1	T1	20281	4897	6.25709	5	4	3
CAACGATTCCGAGCTG.T1	T1	7747	2845	10.546	10	7	6
CAACGGCAGACCATTC.T1	T1	48343	6154	9.60429	2	3	2
CAACGGCAGTGCTAGG.T1	T1	51243	7532	8.48701	5	4	3
CAACGGCCAACGCATT.T1	T1	11445	3746	2.41153	14	6	5
CAACGGCGTACTGGGA.T1	T1	3480	1524	7.95977	14	6	5
CAACGGCGTCCGGCAT.T1	T1	52155	7972	7.79216	5	4	3
CAACGGCGTTGGTAGG.T1	T1	8800	2842	0.0227273	18	4	3
CAAGACTAGAGCATAT.T1	T1	6408	3354	0.827091	5	4	3
CAAGACTAGGAGGTTC.T1	T1	8051	3037	7.91206	9	6	5
CAAGACTAGTGCAAAT.T1	T1	21152	5464	11.6065	11	4	3
CAAGACTCAACACAAA.T1	T1	27031	6472	8.07961	1	5	4
CAAGACTCACCATAAC.T1	T1	16235	4789	9.498	11	4	3
CAAGACTGTAGGCTGA.T1	T1	22851	5424	8.07842	11	4	3
CAAGACTGTTACCCAA.T1	T1	10286	2631	0.0777756	18	4	3
CAAGAGGCAAACGTGG.T1	T1	9041	2828	8.53888	8	3	2
CAAGAGGCAAATACGA.T1	T1	97947	9446	5.09357	11	4	3
CAAGAGGCACGGGTAA.T1	T1	2496	1465	0.600962	18	4	3
CAAGAGGCATACAGAA.T1	T1	9721	2591	1.52248	18	4	3
CAAGAGGGTAACATAG.T1	T1	10339	2697	0.125737	5	4	3
CAAGAGGGTTGACTGT.T1	T1	34884	5583	15.7321	5	4	3
CAAGAGGTCCAGTGCG.T1	T1	1842	1066	0	10	7	6
CAAGAGGTCGAAGCCC.T1	T1	29552	6244	3.94559	5	4	3
CAAGCTAAGACTCTTG.T1	T1	12420	3758	0.0161031	18	4	3
CAAGCTAAGCCTTGAT.T1	T1	62465	8891	6.19867	1	5	4
CAAGCTAAGGAACGCT.T1	T1	20428	4573	7.17642	8	3	2
CAAGCTACACCAACAT.T1	T1	4929	2150	7.1617	9	6	5
CAAGCTATCATCTATC.T1	T1	4120	1780	5.7767	9	6	5
CAAGGGAGTGGACTGA.T1	T1	11935	2633	0.108923	2	3	2
CAAGGGAGTGTAAACA.T1	T1	4849	2276	19.2205	5	4	3
CAAGGGATCTCATGGA.T1	T1	4589	1786	10.1765	14	6	5
CAATACGAGTCTTGGT.T1	T1	21725	6236	5.0771	11	1	0
CAATACGCAGATCACT.T1	T1	20176	5980	0.322165	1	5	4
CAATCGAAGCCACTCG.T1	T1	52492	8279	7.80881	1	5	4
CAATCGACAGCCGGTT.T1	T1	45278	4608	2.38085	23	9	8
CAATCGACATCCGAGC.T1	T1	2112	1316	0.236742	18	4	3
CAATCGACATTGTACG.T1	T1	1989	1321	0.301659	18	4	3
CAATCGAGTATGATCC.T1	T1	4543	2199	0.726392	5	4	3
CAATCGATCCTTCAGC.T1	T1	17929	4987	5.42696	5	4	3
CAATCGATCTGGCCAG.T1	T1	22616	5419	0.787053	5	4	3
CAATGACAGATGGGCT.T1	T1	10797	3040	0.138927	18	4	3
CAATGACGTCGTTATG.T1	T1	1843	1126	3.52686	5	4	3
CAATTTCGTAGCGAGT.T1	T1	36441	4891	0.0439066	18	4	3
CAATTTCGTATGTCTG.T1	T1	28757	4770	1.78044	12	2	1
CAATTTCGTCAAGTTC.T1	T1	3319	1563	6.1163	9	6	5
CAATTTCGTTAAGAAC.T1	T1	11978	3368	0.192019	5	4	3
CAATTTCGTTGAATCC.T1	T1	38229	6403	7.84483	5	4	3
CAATTTCGTTTCCCAC.T1	T1	27329	5866	7.24505	5	4	3
CACAACAAGGAACATT.T1	T1	3523	1867	0.340619	15	2	1
CACAACAGTATTGGCT.T1	T1	4979	1959	5.36252	14	6	5
CACAACATCTATACGG.T1	T1	3566	1676	5.24397	9	6	5
CACACAAAGGCTTTCA.T1	T1	2315	1220	8.42333	14	6	5
CACACAACAAGATGTA.T1	T1	11220	2925	0.294118	15	2	1
CACACAACAATTAGGA.T1	T1	7626	2439	0.13113	18	4	3
CACACAACATGGACAG.T1	T1	3694	1445	6.60531	14	6	5
CACACAAGTCTCGGAC.T1	T1	2945	1514	0.509338	3	1	0
CACACAAGTGCCCAGT.T1	T1	4212	1796	3.44255	9	6	5
CACACAAGTGCCGTAC.T1	T1	32753	6597	5.63918	11	4	3
CACACAATCAACGTGT.T1	T1	25015	5460	4.27344	4	1	0
CACAGATAGCACTTTG.T1	T1	1961	1013	3.87557	14	6	5
CACAGATAGTCGCGAA.T1	T1	26344	4868	1.36274	5	4	3
CACAGATCAGGCCTGT.T1	T1	3416	1624	4.62529	9	6	5
CACAGATCAGTTCACA.T1	T1	44585	2554	1.13267	23	9	8
CACAGATCATCAGTGT.T1	T1	8911	3363	13.9827	5	4	3
CACAGATGTACCAGAG.T1	T1	6358	2852	4.98584	0	2	1
CACAGATGTTCTAACG.T1	T1	7825	2939	0.408946	12	2	1
CACAGATTCAAGCCTA.T1	T1	82198	9469	6.0038	1	5	4
CACAGATTCTAAGGAA.T1	T1	3479	1660	8.39322	5	4	3
CACAGATTCTGGACTA.T1	T1	3981	1803	7.35996	9	6	5
CACAGGCAGAAATTCG.T1	T1	24841	4568	11.2918	20	3	2
CACAGGCCACCCTTGT.T1	T1	31870	6725	14.2924	11	4	3
CACAGGCCACTTGGCG.T1	T1	2485	1285	3.09859	15	2	1
CACAGGCGTATTCTCT.T1	T1	1864	1155	0.107296	18	4	3
CACAGGCTCCGGTTCT.T1	T1	28220	5311	6.21545	2	3	2
CACATGAAGTCTGCAT.T1	T1	4132	1907	0.217812	15	2	1
CACATGAGTGGTCTTA.T1	T1	3424	1616	5.95794	14	6	5
CACATGATCATCCTGC.T1	T1	43836	6659	5.15786	5	4	3
CACATGATCCTGCCAT.T1	T1	22173	4825	3.90114	5	4	3
CACCAAACATTGAGGG.T1	T1	10363	3550	19.6951	11	4	3
CACCAAATCTCCTGAC.T1	T1	1697	1040	0.648203	18	4	3
CACCGTTGTATGCTTG.T1	T1	2238	1302	0.312779	5	4	3
CACCGTTGTGCAACAG.T1	T1	12002	4361	0.158307	11	4	3
CACCGTTGTGTTGATC.T1	T1	15844	4434	10.5403	5	4	3
CACCGTTTCGCGTCGA.T1	T1	14974	4373	3.75317	5	4	3
CACCGTTTCGGTCGGT.T1	T1	6033	1602	0.33151	5	4	3
CACGAATAGATAACGT.T1	T1	68999	4405	1.98409	23	9	8
CACGAATCAATGAACA.T1	T1	38422	2817	1.36901	23	9	8
CACGAATCACCAAATC.T1	T1	2152	1342	0.418216	18	4	3
CACGAATGTCATGACT.T1	T1	5110	2201	5.44031	9	6	5
CACGAATGTCTTGTCC.T1	T1	7621	2559	1.48275	14	6	5
CACGAATGTGTCCGTG.T1	T1	12182	4307	11.7961	5	4	3
CACGAATTCATAGCAC.T1	T1	31333	6705	5.50219	11	4	3
CACGAATTCGCTCTCA.T1	T1	23776	5780	1.61087	11	4	3
CACGAATTCTAGTGTG.T1	T1	12500	4022	0.056	5	4	3
CACGGGTCAGAGTGAC.T1	T1	2065	1373	11.0896	5	4	3
CACGGGTGTAACTAAG.T1	T1	7665	2553	8.92368	14	6	5
CACGGGTTCACTGGTA.T1	T1	8825	2014	1.16714	5	4	3
CACGTGGGTACAAACA.T1	T1	30499	5915	2.81649	5	4	3
CACGTGGTCGTTAGAC.T1	T1	3581	1854	4.18877	0	2	1
CACGTTCAGGCTAAAT.T1	T1	15518	3772	0.0322206	18	4	3
CACGTTCAGTCACTAC.T1	T1	5668	2439	0.0352858	18	4	3
CACGTTCCATCGGCCA.T1	T1	4470	1787	3.31096	9	6	5
CACGTTCGTATGGGAC.T1	T1	4558	1680	4.45371	14	6	5
CACGTTCGTCGGATTT.T1	T1	10366	3521	5.42157	0	2	1
CACTAAGTCATTTGGG.T1	T1	5491	2236	5.82772	9	6	5
CACTGAAAGAGGGTAA.T1	T1	12209	4103	7.19142	11	4	3
CACTGAAAGCACTCAT.T1	T1	7825	2549	0.178914	15	2	1
CACTGAAGTCGTACTA.T1	T1	79360	9613	6.57762	11	4	3
CACTGAAGTGATAGAT.T1	T1	23954	5483	7.72314	11	4	3
CACTGAAGTGGCTTAT.T1	T1	6378	1307	0.109752	18	4	3
CACTGAATCTCCACTG.T1	T1	14660	5243	8.69714	11	4	3
CACTGGGAGCTAGAAT.T1	T1	7385	2581	0.365606	12	2	1
CACTGGGCATACAGCT.T1	T1	30848	5010	0.0486255	5	4	3
CACTGGGGTATACCCA.T1	T1	4728	1890	7.022	9	6	5
CACTGGGGTCGAGCTC.T1	T1	2184	1083	0.274725	18	4	3
CACTGGGGTGCTCTTC.T1	T1	8137	2979	7.31228	8	3	2
CACTGGGTCATTGTTC.T1	T1	11134	2546	0.89815	2	3	2
CACTGTCAGGGAGTGG.T1	T1	3785	1692	7.18626	9	6	5
CACTGTCAGTCACGAG.T1	T1	2113	1286	2.12967	12	2	1
CACTGTCAGTGTTCAC.T1	T1	6643	2879	3.98916	5	4	3
CACTGTCCAGCAGTGA.T1	T1	15929	5116	8.97106	5	4	3
CACTGTCGTCTGTGCG.T1	T1	55719	8412	7.83395	16	1	0
CACTTCGAGTTCCATG.T1	T1	3630	1454	9.72452	14	6	5
CACTTCGCACAAGCTT.T1	T1	30370	6763	5.81495	11	4	3
CACTTCGGTGCTTCAA.T1	T1	14628	4433	3.57533	11	4	3
CACTTCGGTTCTCTCG.T1	T1	11062	3149	16.1815	5	4	3
CACTTCGTCAGCCTCT.T1	T1	11369	2683	3.55352	8	3	2
CACTTCGTCGCAAGAG.T1	T1	62753	8734	6.14632	12	2	1
CAGAGCCAGGCTATCT.T1	T1	47563	7855	5.2667	5	4	3
CAGAGCCAGGTAAAGG.T1	T1	18003	4635	5.86013	1	5	4
CAGAGCCGTATCGTAC.T1	T1	4075	1737	13.6442	9	6	5
CAGAGCCGTGAGTAAT.T1	T1	37009	6869	7.33065	5	4	3
CAGATACCAAATGGAT.T1	T1	5545	2257	3.8413	9	6	5
CAGATACCAATGTGGG.T1	T1	5639	2325	10.9771	11	4	3
CAGATACCACTCATAG.T1	T1	3093	1288	18.6227	23	9	8
CAGATACGTGTCGCTG.T1	T1	47475	7404	5.55661	5	4	3
CAGATACGTTGGGCCT.T1	T1	47157	7224	6.17936	5	4	3
CAGATACTCTGCGATA.T1	T1	8856	3274	4.74255	20	3	2
CAGATCAAGAGTTGTA.T1	T1	14695	3696	0.224566	18	4	3
CAGATCAAGATGTTGA.T1	T1	27952	6114	4.65441	5	4	3
CAGATCAAGTTGAAGT.T1	T1	27598	6796	17.0556	5	4	3
CAGATCACAATTGGTC.T1	T1	8756	3589	19.9749	5	4	3
CAGATCACACTCCACT.T1	T1	12963	3727	3.8957	2	3	2
CAGATCATCCCACAGG.T1	T1	3649	1566	7.07043	14	6	5
CAGATTGAGTAGAATC.T1	T1	3882	1710	5.12622	9	6	5
CAGATTGCAACACACT.T1	T1	12245	4162	5.43895	11	4	3
CAGATTGCACGACGTC.T1	T1	6002	2534	4.83172	9	6	5
CAGATTGGTGACTGAG.T1	T1	29814	6188	5.65506	11	4	3
CAGCAATAGCTACGTT.T1	T1	3436	1732	8.32363	9	6	5
CAGCAATCACGCCACA.T1	T1	63704	8377	4.69515	5	4	3
CAGCAATGTATTGGCT.T1	T1	3131	1546	0.127755	15	2	1
CAGCAATGTCACAGTT.T1	T1	5364	2419	10.0858	5	4	3
CAGCAATTCCTCTCTT.T1	T1	2942	1461	4.72468	14	6	5
CAGCACGAGGACGCAT.T1	T1	3929	1695	4.75948	14	6	5
CAGCACGAGGAGTATT.T1	T1	6866	2735	5.06845	9	6	5
CAGCACGAGTGAGTTA.T1	T1	2606	1379	17.3062	5	4	3
CAGCACGGTGACCTGC.T1	T1	16629	2931	0.354802	18	4	3
CAGCACGGTGCAGTGA.T1	T1	19202	5591	8.34809	1	5	4
CAGCACGTCCTAAACG.T1	T1	3812	1657	5.32529	9	6	5
CAGCAGCGTAACATCC.T1	T1	5716	1586	0.437369	5	4	3
CAGCAGCTCGAACTCA.T1	T1	18260	4912	6.65389	11	4	3
CAGCAGCTCGCATTGA.T1	T1	5025	2000	4.61692	14	6	5
CAGCAGCTCTTTCTAG.T1	T1	33703	7017	8.16248	16	1	0
CAGCCAGAGCTTGTGT.T1	T1	3225	1553	6.85271	9	6	5
CAGCCAGCAACTGATC.T1	T1	23809	5774	3.79268	16	1	0
CAGCCAGCAATCCAGT.T1	T1	4539	1859	6.08063	9	6	5
CAGCCAGCAGGTTTAC.T1	T1	6509	2543	7.81994	9	6	5
CAGCCAGCATCCTATT.T1	T1	23747	4283	1.99183	2	3	2
CAGCCAGTCAAGTGTC.T1	T1	17126	5316	9.82132	5	4	3
CAGCGTGAGGTACAGC.T1	T1	4361	1585	5.7097	14	6	5
CAGCGTGAGGTCGAGT.T1	T1	1655	1102	0.664653	18	4	3
CAGCGTGCACCTGCGA.T1	T1	2301	1382	14.2547	5	4	3
CAGCGTGCAGCGAACA.T1	T1	3437	1420	10.2415	14	6	5
CAGCGTGGTCGGTGTC.T1	T1	35484	6960	9.80724	12	2	1
CAGCGTGTCCTTATGT.T1	T1	3464	1600	4.09931	14	6	5
CAGGCCAAGCATCAAA.T1	T1	92412	9753	5.45167	1	5	4
CAGGCCAAGTCCCGAC.T1	T1	8702	3426	3.71179	5	4	3
CAGGCCACATGACTCA.T1	T1	16831	3945	6.44644	8	3	2
CAGGCCAGTATCACCA.T1	T1	13317	4535	2.47804	11	4	3
CAGGCCAGTTAGGGAC.T1	T1	77629	9209	3.06458	11	4	3
CAGGCCAGTTCGTGCG.T1	T1	2598	1717	6.19707	5	4	3
CAGGCCAGTTGGGTTT.T1	T1	2760	1813	3.15217	5	4	3
CAGGCCATCATACGAC.T1	T1	11138	3607	2.72042	11	4	3
CAGGCCATCCGGTAGC.T1	T1	3984	1904	0.100402	12	2	1
CAGGCCATCTAGCCAA.T1	T1	64727	9267	0.987223	12	2	1
CAGGGCTAGCTGTGCC.T1	T1	10835	2450	0.673743	2	3	2
CAGGGCTCAAGCGAAC.T1	T1	34478	5936	4.24909	16	1	0
CAGGGCTCAGAGATGC.T1	T1	3298	1262	3.03214	2	3	2
CAGGGCTTCACTGTCC.T1	T1	3869	1765	5.22099	14	6	5
CAGGGCTTCATCACTT.T1	T1	17499	3586	0.462884	5	4	3
CAGGGCTTCGCTTGAA.T1	T1	39274	2513	1.15598	23	9	8
CAGGTATAGTTCGGTT.T1	T1	3907	1989	1.15178	5	4	3
CAGGTATGTGACTATC.T1	T1	24666	5806	1.49599	5	4	3
CAGGTATTCATTGTGG.T1	T1	3875	1609	6.73548	9	6	5
CAGGTATTCCGTACGG.T1	T1	1400	1011	0.428571	12	2	1
CAGTGCGGTTTGTGGT.T1	T1	5256	2727	2.18798	5	4	3
CAGTTAGAGGCAGGTT.T1	T1	13510	4417	4.51517	5	4	3
CAGTTAGAGGTTGCCC.T1	T1	20848	5605	12.0923	5	4	3
CAGTTAGAGTCACGAG.T1	T1	30179	6783	9.7485	11	4	3
CAGTTAGCACGAAGAC.T1	T1	18556	5036	1.90235	5	4	3
CAGTTAGCACTTGAAC.T1	T1	26535	6166	3.15432	11	4	3
CAGTTAGGTCTTCTAT.T1	T1	3927	1632	6.16246	9	6	5
CAGTTAGGTGCAACAG.T1	T1	6034	2309	6.61253	14	6	5
CAGTTAGGTGTCCAAT.T1	T1	7098	2215	14.0321	18	4	3
CAGTTAGTCATTCGTT.T1	T1	2458	1270	4.55655	14	6	5
CAGTTAGTCCTTACCG.T1	T1	13539	3374	0.00738607	18	4	3
CAGTTCCAGACTAAGT.T1	T1	25406	4894	1.88538	5	4	3
CAGTTCCAGCAATAGT.T1	T1	13781	3709	5.58015	8	3	2
CAGTTCCAGGCAGGGA.T1	T1	3784	1660	10.8087	9	6	5
CAGTTCCGTGAGTAAT.T1	T1	3153	1562	8.88043	9	6	5
CAGTTCCGTGATACTC.T1	T1	2979	1292	5.37093	14	6	5
CAGTTCCGTTACCCAA.T1	T1	2051	1105	7.21599	14	6	5
CAGTTCCTCCCTCTAG.T1	T1	2403	1158	7.24095	9	6	5
CAGTTCCTCCGTCAAA.T1	T1	13894	4632	1.6194	11	4	3
CAGTTCCTCTGATGGT.T1	T1	4148	1930	5.90646	9	6	5
CATAAGCCAAAGTATG.T1	T1	5364	2514	17.7666	5	4	3
CATAAGCCACGTCATA.T1	T1	4331	1738	5.81852	14	6	5
CATAAGCGTCAAGGCA.T1	T1	13277	4851	3.86382	5	4	3
CATAAGCGTCTCTCTG.T1	T1	6523	1903	7.25126	14	6	5
CATACAGAGCTAATCC.T1	T1	19580	5886	1.84372	5	4	3
CATACAGTCGAGTTGT.T1	T1	4042	1795	7.64473	9	6	5
CATACAGTCTCTTAAC.T1	T1	2783	1459	0.395257	18	4	3
CATACCCCAAAGACTA.T1	T1	17011	3597	0.0411498	18	4	3
CATACCCTCGTGGCTG.T1	T1	3551	1729	4.87187	9	6	5
CATACCCTCTCATTTG.T1	T1	5251	2161	4.38012	14	6	5
CATACTTCATAGCTGT.T1	T1	5915	2324	0.0845309	12	2	1
CATACTTCATCGTGGC.T1	T1	7060	2148	0.0141643	18	4	3
CATACTTGTAGGTAGC.T1	T1	28612	6009	6.4064	5	4	3
CATACTTGTGACAGGT.T1	T1	14376	4092	0.36867	5	4	3
CATAGACAGAAGCTGC.T1	T1	18127	4742	8.39631	11	4	3
CATAGACCACACGCCA.T1	T1	40753	7320	4.83155	6	1	0
CATAGACCATGGATCT.T1	T1	2839	1504	5.81191	9	6	5
CATAGACTCCATCCGT.T1	T1	17414	4793	10.3825	11	4	3
CATCAAGAGGGTTAAT.T1	T1	7096	2490	5.58061	19	3	2
CATCAAGAGTCATACC.T1	T1	33145	2557	1.15553	23	9	8
CATCAAGTCAGTCAGT.T1	T1	97484	9885	2.75943	6	1	0
CATCCACCAAGCTACT.T1	T1	27198	6288	7.68071	5	4	3
CATCCACCACGTCGTG.T1	T1	3615	1602	6.80498	14	6	5
CATCCACCACTACCCT.T1	T1	32686	6464	2.30068	11	4	3
CATCCACCAGCTCATA.T1	T1	5081	2203	5.15647	9	6	5
CATCCACGTCGGTAAG.T1	T1	3513	1575	5.12383	14	6	5
CATCCACTCATGCAGT.T1	T1	26070	5826	6.85462	11	4	3
CATCCACTCGAGAATA.T1	T1	49681	8075	7.69509	12	2	1
CATCCCAAGGACACTG.T1	T1	5025	2210	3.9204	9	6	5
CATCCCAGTACTTCCC.T1	T1	10145	2571	0.57171	18	4	3
CATCCCAGTGTCCGGT.T1	T1	25922	4643	0.0540082	18	4	3
CATCCCATCACGGTCG.T1	T1	4845	1971	3.36429	14	6	5
CATCCCATCCTGTACC.T1	T1	9544	2889	5.11316	8	3	2
CATCCGTAGGCATTTC.T1	T1	5350	2644	18.7664	5	4	3
CATCCGTGTCGGAACA.T1	T1	8057	1594	4.70398	23	9	8
CATCCGTTCCAAGAGG.T1	T1	14900	4700	9.00671	11	4	3
CATCCGTTCTCGGTCT.T1	T1	22934	5725	8.85585	5	4	3
CATCGCTCAACAGTGG.T1	T1	31392	7021	4.51389	11	4	3
CATCGCTCATCCTTCG.T1	T1	55534	7981	7.60795	6	1	0
CATCGCTCATTCTTCA.T1	T1	8807	3289	9.01556	5	4	3
CATCGCTGTCGACGCT.T1	T1	13810	3814	4.084	12	2	1
CATCGCTGTTCTCCAC.T1	T1	7523	2830	4.87837	9	6	5
CATCGCTTCGCACTCT.T1	T1	11598	2381	0.0517331	18	4	3
CATCGCTTCGTACACA.T1	T1	5017	2199	0.0797289	5	4	3
CATCGGGCAGAGAAAG.T1	T1	6051	2653	11.651	5	4	3
CATCGGGCAGCTGTGC.T1	T1	2073	1232	0.144718	18	4	3
CATCGGGCATGAAAGT.T1	T1	59668	7763	9.49253	5	4	3
CATCGTCAGCGCCGTT.T1	T1	10370	4045	17.9942	5	4	3
CATCGTCCAGGATCTT.T1	T1	25992	5749	7.44845	5	4	3
CATCGTCGTCCGGCAT.T1	T1	31922	5799	4.61751	11	4	3
CATCGTCGTCGAATGG.T1	T1	9581	2637	0.0208746	5	4	3
CATCGTCGTTCAAACC.T1	T1	24434	5298	3.31915	5	4	3
CATCGTCTCAGACCCG.T1	T1	5008	1932	7.52796	9	6	5
CATCGTCTCTTACTGT.T1	T1	9452	2100	0.0317393	5	4	3
CATGAGTGTTCAATCG.T1	T1	9614	2902	0.364052	18	4	3
CATGAGTTCCTCATAT.T1	T1	17816	2513	0.0673552	18	4	3
CATGAGTTCGGTCACG.T1	T1	30123	6810	9.28526	5	4	3
CATGAGTTCTAGTGTG.T1	T1	9012	1444	2.30803	23	9	8
CATGCAAAGCTAATGA.T1	T1	10386	3291	17.4947	2	3	2
CATGCCTAGGTCACCC.T1	T1	28027	5948	3.99258	5	4	3
CATGCCTAGGTGAGAA.T1	T1	23751	5233	4.964	5	4	3
CATGCCTGTCCATCTC.T1	T1	4140	1653	6.76329	14	6	5
CATGCCTGTGCTTCAA.T1	T1	24610	5878	7.2694	11	4	3
CATGCCTTCCGATAGT.T1	T1	20494	4949	4.72333	5	4	3
CATGCCTTCGTGCAGC.T1	T1	6824	2051	0.820633	2	3	2
CATGCGGCAAACGGCA.T1	T1	2846	1465	10.4006	9	6	5
CATGCGGCACGCGTGT.T1	T1	28664	6361	8.26472	11	4	3
CATGCGGCATTGTGCA.T1	T1	21265	5276	5.05996	11	4	3
CATGCGGGTTGGAGGT.T1	T1	2927	1432	5.09054	9	6	5
CATGCTCCAACAAGAT.T1	T1	3896	1825	8.03388	9	6	5
CATGCTCCATAGATCC.T1	T1	23521	5800	3.88164	16	1	0
CATGCTCCATCACCAA.T1	T1	9062	2896	4.02781	7	8	7
CATGCTCGTATGAGCG.T1	T1	19366	5085	3.754	11	1	0
CATGCTCTCAAGATAG.T1	T1	7471	3208	18.7525	1	5	4
CATGGATAGATACGAT.T1	T1	32775	5697	1.97712	5	4	3
CATGGATCAAATGATG.T1	T1	3617	1571	3.26237	14	6	5
CATGGATCACATGAAA.T1	T1	9538	3161	5.75592	8	3	2
CATGGATCAGACCGCT.T1	T1	6042	2268	0.446872	18	4	3
CATGGATCAGGAAGTC.T1	T1	15879	3552	0.0377858	18	4	3
CATGGATGTCGTTGCG.T1	T1	3931	2142	0.152633	10	7	6
CATGGATGTGTTAGCT.T1	T1	11454	2658	0.270648	18	4	3
CATGGATGTTCCACAA.T1	T1	37618	7229	7.01792	11	4	3
CATGGATGTTGTTGCA.T1	T1	34279	7057	9.71149	11	4	3
CATGGATTCATCAGTG.T1	T1	14579	4490	0.0823102	5	4	3
CATGGATTCCTCCACA.T1	T1	5236	1977	4.69824	9	6	5
CATGGTAAGCGGGTTA.T1	T1	3417	1466	8.83816	14	6	5
CATGGTAAGGCATTTC.T1	T1	2286	1445	4.46194	5	4	3
CATGGTAAGGTTGGAC.T1	T1	27913	5889	2.91979	11	4	3
CATGGTAGTCAGGAGT.T1	T1	28694	5841	0.317139	15	2	1
CATGGTATCAAAGCCT.T1	T1	52594	7726	8.23098	5	4	3
CATTCATAGCAAGCCA.T1	T1	34533	2996	2.64095	23	9	8
CATTCATAGTGCCCGT.T1	T1	13494	4744	4.11294	5	4	3
CATTCATCAAGTTTGC.T1	T1	30337	6680	3.54023	11	4	3
CATTCATCAGACCAGA.T1	T1	21123	6045	15.7553	12	2	1
CATTCATTCCTTGACC.T1	T1	6670	2375	0.089955	18	4	3
CATTCATTCTGAATGC.T1	T1	3850	2275	0.363636	10	4	3
CATTCATTCTGGGAGA.T1	T1	18832	5707	3.66929	5	4	3
CATTCCGAGCGAGGAG.T1	T1	2189	1217	0.182732	12	2	1
CATTCCGGTGACAGGT.T1	T1	15913	4671	6.16477	5	4	3
CATTCCGGTGCGGTAA.T1	T1	6300	1802	0.015873	18	4	3
CATTCTACACCAGCTG.T1	T1	32671	6672	7.47758	5	4	3
CATTCTACATGTACGT.T1	T1	2371	1311	2.69928	9	6	5
CATTCTAGTACTGAGG.T1	T1	17379	5445	0.304966	1	5	4
CATTCTAGTCCCGCAA.T1	T1	21701	4832	4.57122	1	5	4
CATTCTATCTATCACT.T1	T1	19774	5177	5.5932	11	4	3
CATTCTATCTTGGGCG.T1	T1	2936	1392	6.43733	9	6	5
CATTGAGAGAGTCGAC.T1	T1	20469	4556	0.630221	12	2	1
CATTGAGCAGAGATGC.T1	T1	1895	1332	4.69657	15	2	1
CATTGAGCATACGCAT.T1	T1	84991	8858	4.72874	5	4	3
CATTGAGGTGAATTAG.T1	T1	13577	4666	16.3733	1	5	4
CATTGAGGTTCTGAGT.T1	T1	32426	6943	7.10849	5	4	3
CATTGAGTCTCTCTAA.T1	T1	6534	2567	7.75941	5	4	3
CATTGAGTCTGTCCCA.T1	T1	20631	5766	0.668896	11	4	3
CATTGCCCAAGAATAC.T1	T1	11199	3432	7.45602	9	6	5
CATTGCCTCTGGAAGG.T1	T1	4122	1879	4.14847	9	6	5
CATTGTTAGCGAGTCA.T1	T1	33322	5490	3.11806	5	4	3
CATTGTTCAAGTGTCT.T1	T1	34564	6706	3.83058	11	4	3
CATTTCAAGAAATTCG.T1	T1	4407	1773	3.78943	9	6	5
CATTTCAGTGAATATG.T1	T1	26935	6087	4.70392	6	1	0
CATTTCATCGGTATGT.T1	T1	18850	3773	0.0424403	15	2	1
CCAAGCGAGAGCATAT.T1	T1	6805	2246	6.65687	9	6	5
CCAAGCGCACCAAAGG.T1	T1	10353	3467	5.74713	5	4	3
CCAAGCGCACGTATAC.T1	T1	16082	4265	1.34933	5	4	3
CCAAGCGGTTGAATCC.T1	T1	30997	6004	5.49731	5	4	3
CCAATGAAGCTAGCCC.T1	T1	21440	5940	6.1334	11	4	3
CCAATGACACCGTGCA.T1	T1	27121	5634	0.390841	5	4	3
CCAATGATCACTTGGA.T1	T1	10772	3237	0.0371333	15	2	1
CCAATGATCATGGATC.T1	T1	5359	2375	0.223922	15	2	1
CCAATGATCGTAACTG.T1	T1	5442	1985	4.39177	14	6	5
CCAATTTCAAAGAGTT.T1	T1	58164	8538	11.9387	11	4	3
CCAATTTGTACCCAGC.T1	T1	6285	2662	0.906921	15	2	1
CCAATTTGTCGCAGTC.T1	T1	114453	9786	5.11738	12	2	1
CCAATTTGTCGCATTA.T1	T1	33082	6618	4.53116	5	4	3
CCAATTTGTGGAACAC.T1	T1	3709	2060	0.781882	5	4	3
CCAATTTTCAAGCTGT.T1	T1	3010	1520	4.21927	14	6	5
CCAATTTTCAGCGCGT.T1	T1	17903	5269	6.14422	11	1	0
CCAATTTTCCGTTGGG.T1	T1	3886	1775	3.75708	9	6	5
CCAATTTTCTATCACT.T1	T1	16219	3754	0.104815	18	4	3
CCACAAAAGCTGCCAC.T1	T1	8520	3017	0.105634	18	4	3
CCACAAAAGTACTCGT.T1	T1	10676	2676	0.346572	15	2	1
CCACAAAAGTTTCGAC.T1	T1	2762	1354	16.6184	14	6	5
CCACAAATCCGTGTGG.T1	T1	21979	5631	4.98203	5	4	3
CCACAAATCGACCCAG.T1	T1	3175	1399	7.77953	14	6	5
CCACACTAGATCGGTG.T1	T1	3538	1414	0.282646	18	4	3
CCACACTAGGTAGTAT.T1	T1	3405	1611	2.0558	9	6	5
CCACACTAGTAACAGT.T1	T1	24061	5723	4.77536	11	4	3
CCACACTCAAAGGCAC.T1	T1	26405	6565	5.5444	11	4	3
CCACACTCACACACGC.T1	T1	2148	1181	0.325885	18	4	3
CCACACTCAGTGAGCA.T1	T1	3403	1535	4.46665	14	6	5
CCACACTGTTTGGAAA.T1	T1	14685	4076	0.973783	5	4	3
CCACACTTCAAGAATG.T1	T1	2843	1371	3.20084	14	6	5
CCACACTTCCACAAGT.T1	T1	12318	3146	0.0649456	18	4	3
CCACCATAGGTCTTTG.T1	T1	6083	2728	15.4693	5	4	3
CCACCATAGTAAGCAT.T1	T1	6407	2119	3.7459	14	6	5
CCACCATCACGATTCA.T1	T1	1531	1011	0.261267	18	4	3
CCACCATCAGGCTATT.T1	T1	22468	5748	10.762	11	4	3
CCACCATTCTCAAAGC.T1	T1	18052	5140	5.1684	5	4	3
CCACCATTCTGCAGCG.T1	T1	7744	3478	18.2076	5	4	3
CCACGAGAGATTCGAA.T1	T1	14175	4670	5.92593	11	4	3
CCACGAGGTAACCCTA.T1	T1	5107	2151	8.9485	9	6	5
CCACGAGGTCCAGTTA.T1	T1	14870	4339	3.17418	5	4	3
CCACGAGGTCTGATAC.T1	T1	4222	1768	4.05021	5	4	3
CCACGAGGTGCTAGCC.T1	T1	69797	9094	8.56054	5	4	3
CCACGAGTCAGTGTTG.T1	T1	12548	3666	16.672	5	4	3
CCACGAGTCGGTAGGA.T1	T1	58344	7683	3.50165	5	4	3
CCACGTTAGAAACACT.T1	T1	20752	5323	6.39938	5	4	3
CCACGTTCAGTGTGCC.T1	T1	3404	1736	0.0881316	18	4	3
CCACTTGAGGAACTCG.T1	T1	5131	2078	8.01013	8	3	2
CCACTTGAGGACGCAT.T1	T1	14279	4693	6.24694	5	4	3
CCATAAGAGAGCCTGA.T1	T1	2523	1502	0.396354	5	4	3
CCATAAGAGCTATCTG.T1	T1	14886	4844	9.1361	4	1	0
CCATAAGAGGAAGTAG.T1	T1	4152	1913	6.74374	9	6	5
CCATAAGCAGCCCACA.T1	T1	15297	4950	6.21037	11	4	3
CCATAAGGTAGAGCTG.T1	T1	51944	7600	4.70699	11	4	3
CCATAAGGTGACTCGC.T1	T1	4549	1765	3.67114	9	6	5
CCATAAGTCCTACGAA.T1	T1	54564	7153	5.9728	5	4	3
CCATCACAGCTATCCA.T1	T1	4633	1745	4.20894	14	6	5
CCATCACAGGTTCATC.T1	T1	16211	2938	0.370119	18	4	3
CCATCACCACCCTGAG.T1	T1	3028	1784	9.90753	5	4	3
CCATCACCACCTTCCA.T1	T1	17342	4696	1.27436	11	4	3
CCATCACCAGCTACAT.T1	T1	5532	1938	4.33839	14	6	5
CCATCACGTATATGGA.T1	T1	2794	1255	0.214746	2	3	2
CCATCACGTCCAGGTC.T1	T1	3881	1725	5.59134	15	2	1
CCATCACGTCCTCCAT.T1	T1	3378	1703	9.53227	9	6	5
CCATCACGTTCTTGCC.T1	T1	21269	5219	5.18595	5	4	3
CCATCACTCAAGCGTT.T1	T1	4178	1782	8.95165	9	6	5
CCCAACTGTTGCGAAG.T1	T1	58513	7637	7.02921	5	4	3
CCCAACTTCGTAGTCA.T1	T1	36887	6983	4.02039	11	4	3
CCCATTGAGGTCGCCT.T1	T1	17190	4486	2.56545	5	4	3
CCCATTGCAGGCAATG.T1	T1	17199	5631	4.18629	5	4	3
CCCATTGGTATGGTTC.T1	T1	52574	7205	7.61403	5	4	3
CCCATTGGTCGTCATA.T1	T1	3336	1589	9.80216	9	6	5
CCCATTGGTTTCAGAC.T1	T1	40527	7328	5.32978	11	4	3
CCCATTGTCCGCTAGG.T1	T1	12010	4450	0.674438	11	4	3
CCCATTGTCTGCTGAA.T1	T1	5991	2327	2.72075	18	4	3
CCCGAAGAGCTAAATG.T1	T1	10816	3730	3.68898	9	6	5
CCCGAAGCAAATCGGG.T1	T1	6294	2553	0.142993	5	4	3
CCCGAAGGTGCAATAA.T1	T1	2575	1648	5.32039	1	5	4
CCCGAAGGTTAGAAAC.T1	T1	9301	3792	13.2996	11	4	3
CCCGAAGTCACAAGAA.T1	T1	3123	1710	1.18476	12	2	1
CCCGGAAAGGCATCTT.T1	T1	10772	2044	0.6127	18	4	3
CCCGGAAAGGCCTGAA.T1	T1	21036	5164	12.0032	11	4	3
CCCGGAACACGTACAT.T1	T1	16790	5026	9.15426	11	4	3
CCCGGAACAGCCCAGT.T1	T1	21217	4867	7.0698	5	4	3
CCCGGAACAGGAACCA.T1	T1	17073	5069	11.773	11	4	3
CCCGGAAGTATTGGCT.T1	T1	42608	2745	1.02798	23	9	8
CCCGGAAGTCCTCATC.T1	T1	24797	6471	5.44824	11	4	3
CCCGGAATCCTACGGG.T1	T1	50209	8261	3.21058	1	5	4
CCCGGAATCGTCTAAG.T1	T1	11503	3136	6.51134	2	3	2
CCCGGAATCTCGCTCA.T1	T1	23696	2602	1.74713	23	9	8
CCCTAACAGTGTAGTA.T1	T1	2554	1384	5.55991	9	6	5
CCCTAACCAATCTCGA.T1	T1	45684	7575	5.18562	11	4	3
CCCTAACCATCTGTTT.T1	T1	4269	1977	11.3375	9	6	5
CCCTAACTCATTCGGA.T1	T1	37918	6837	5.98397	5	4	3
CCCTAACTCTGTCCGT.T1	T1	4658	2043	0.193216	18	4	3
CCCTCAACAGTGCCTG.T1	T1	63348	8991	9.44781	1	5	4
CCCTCAATCCGACATA.T1	T1	16750	4614	4.45373	16	1	0
CCCTCAATCTTCCCGA.T1	T1	96266	9925	3.45397	11	4	3
CCCTCTCTCAACACGT.T1	T1	20829	3900	0.062413	15	2	1
CCCTCTCTCCACTGGG.T1	T1	5515	2504	0.108794	18	4	3
CCCTCTCTCTACGGGC.T1	T1	2314	1337	0.345722	18	4	3
CCCTCTCTCTGGTGGC.T1	T1	1519	1068	0.394997	5	4	3
CCCTGATAGGCATCAG.T1	T1	4099	1547	4.04977	14	6	5
CCCTGATCATACCATG.T1	T1	35087	6331	7.4586	1	5	4
CCCTGATCATTGAGCT.T1	T1	20719	6046	0.361987	11	4	3
CCCTGATGTGATATAG.T1	T1	11629	4120	6.32901	11	4	3
CCCTTAGAGGAAGTGA.T1	T1	4676	1622	2.43798	1	5	4
CCCTTAGCAACTGCCG.T1	T1	9965	3310	0.702459	12	2	1
CCCTTAGGTACATTGC.T1	T1	20985	4344	0.276388	18	4	3
CCCTTAGGTGATGGCA.T1	T1	17813	4248	0.522091	15	2	1
CCCTTAGGTGGATACG.T1	T1	10422	4113	2.75379	1	5	4
CCCTTAGTCAAAGCCT.T1	T1	5468	1881	0.804682	12	2	1
CCCTTAGTCAAGATAG.T1	T1	10303	3990	18.7712	5	4	3
CCCTTAGTCCACTTCG.T1	T1	4158	1645	6.70996	14	6	5
CCGAACGGTGTGTGGA.T1	T1	22215	4887	7.77403	11	4	3
CCGAACGTCGCCGATG.T1	T1	26691	6007	9.46386	11	4	3
CCGATCTAGCGTGCTC.T1	T1	8889	3899	0.854989	1	5	4
CCGATCTAGTGCCAGA.T1	T1	1579	1084	0.316656	15	2	1
CCGATCTAGTGCGTCC.T1	T1	4459	1907	2.13052	12	2	1
CCGATCTCAACGGCTC.T1	T1	17475	4566	5.47639	5	4	3
CCGATCTCAGACCATT.T1	T1	5301	2351	0.132051	5	4	3
CCGATCTGTAGCTTTG.T1	T1	10815	3011	0.249653	10	7	6
CCGATCTGTTTCACAG.T1	T1	2837	1486	6.06274	14	6	5
CCGATCTTCCCATTTA.T1	T1	9682	3683	7.89093	16	1	0
CCGATCTTCGTTCCTG.T1	T1	38321	6994	8.43663	5	4	3
CCGATGGAGAATCTAG.T1	T1	4872	1943	9.46223	9	6	5
CCGATGGCAAACACGG.T1	T1	22324	5478	5.1738	11	4	3
CCGATGGCAACTGCTA.T1	T1	8939	2768	10.113	2	3	2
CCGATGGCACTGCACG.T1	T1	26963	6179	6.7537	1	5	4
CCGATGGTCACTCTTA.T1	T1	24046	5426	6.78699	5	4	3
CCGATGGTCTTGGTCC.T1	T1	4052	1875	7.1076	9	6	5
CCGCAAGGTGAGATAT.T1	T1	11255	3680	7.46335	5	4	3
CCGGACACAGACTGCC.T1	T1	26537	6077	5.83336	5	4	3
CCGGACACATCCAATG.T1	T1	6202	2470	0.177362	12	2	1
CCGGACACATGACCCG.T1	T1	7427	2639	0.0538575	18	4	3
CCGGACAGTTGCACGC.T1	T1	4482	1921	6.44801	9	6	5
CCGGGTACAGCTGAGA.T1	T1	10891	3216	0.238729	18	4	3
CCGGGTAGTTCACCGG.T1	T1	4433	1795	6.02301	12	2	1
CCGGGTATCCGCGATG.T1	T1	6880	2958	10.1599	5	4	3
CCGGGTATCCGCGGAT.T1	T1	15316	5096	2.35048	11	4	3
CCGGGTATCTGTGCGG.T1	T1	23834	4715	0.109088	15	2	1
CCGGTAGAGGCTCCCA.T1	T1	2343	1392	13.4016	5	4	3
CCGGTAGCACACAGCC.T1	T1	9699	3124	0.061862	15	2	1
CCGGTAGTCATGTCAG.T1	T1	6684	2199	0.194494	5	4	3
CCGGTAGTCCTTATCA.T1	T1	14358	3963	7.7866	5	4	3
CCGGTGACATACTGAC.T1	T1	21694	5613	0.248917	11	4	3
CCGGTGAGTCGAGCAA.T1	T1	4624	1870	4.08737	9	6	5
CCGTAGGAGATGTAGT.T1	T1	39688	7202	4.83521	11	4	3
CCGTAGGGTTAGTTCG.T1	T1	43847	8113	11.0703	11	4	3
CCGTGAGCAACACAGG.T1	T1	8026	3307	0.074757	12	2	1
CCGTGAGCATGTGCTA.T1	T1	54694	7813	9.93893	5	4	3
CCGTGAGGTCTGTGTA.T1	T1	4574	2070	3.62921	9	6	5
CCGTGAGTCAGGTAAA.T1	T1	3383	1630	9.5773	9	6	5
CCGTGAGTCAGTCACA.T1	T1	4486	1581	5.77352	14	6	5
CCGTTCAAGGAGAGGC.T1	T1	15149	3890	0.171628	15	2	1
CCGTTCAAGTGCGTCC.T1	T1	3943	2015	0.0507228	1	5	4
CCGTTCACAAAGGAGA.T1	T1	9753	3049	0.082026	18	4	3
CCGTTCACAACACGAG.T1	T1	59875	8251	3.58914	6	1	0
CCGTTCACAACTGCCG.T1	T1	17508	5239	7.85926	11	4	3
CCGTTCAGTACGATTC.T1	T1	27609	5460	7.76921	2	3	2
CCGTTCAGTCGAGCAA.T1	T1	3233	1722	2.75286	20	3	2
CCGTTCAGTCTCAGGC.T1	T1	3374	1657	4.17902	9	6	5
CCGTTCAGTGTTGATC.T1	T1	13004	4046	9.10489	1	5	4
CCGTTCATCTGAACGT.T1	T1	4121	1842	10.58	9	6	5
CCTAACCAGGCATGCA.T1	T1	21133	5457	4.36758	5	4	3
CCTAACCAGGTAGTAT.T1	T1	9641	2958	0.383778	18	4	3
CCTAACCCAAGCTGTT.T1	T1	6641	2104	6.48999	14	6	5
CCTAACCTCAGAGCGA.T1	T1	13665	4576	8.69374	6	1	0
CCTAACCTCTGGCCGA.T1	T1	32206	6194	12.3828	5	4	3
CCTAAGACATACGCAT.T1	T1	9730	3897	0.16444	15	2	1
CCTAAGAGTACGAGCA.T1	T1	29526	6117	6.64838	11	4	3
CCTAAGAGTAGTATAG.T1	T1	3655	1573	0.273598	5	4	3
CCTAAGAGTGACCGTC.T1	T1	44778	7394	4.76573	11	4	3
CCTAAGATCCCGAACG.T1	T1	2727	1713	0.330033	4	1	0
CCTAAGATCGGCATAT.T1	T1	32076	6172	7.01459	11	4	3
CCTAAGATCGTTAGAC.T1	T1	4554	1815	10.2767	9	6	5
CCTACGTCACGATAGG.T1	T1	3788	1335	5.51742	14	6	5
CCTACGTGTGATTCTG.T1	T1	67678	9206	8.31289	1	5	4
CCTACGTTCTCATGCC.T1	T1	14867	4193	1.31163	18	4	3
CCTATCGAGACTACGG.T1	T1	8184	2842	11.0093	16	1	0
CCTATCGAGCTGGAGT.T1	T1	2576	1397	1.08696	5	4	3
CCTATCGAGTAGATCA.T1	T1	6384	1982	0.689223	2	3	2
CCTATCGAGTGGACTG.T1	T1	22774	5340	4.57539	5	4	3
CCTATCGCACATATGC.T1	T1	9588	3409	6.93575	9	6	5
CCTATCGCACGTATAC.T1	T1	4193	1906	5.00835	9	6	5
CCTATCGCAGTCGGAA.T1	T1	4460	1780	5.85202	9	6	5
CCTATCGCAGTTACCA.T1	T1	3528	1677	8.78685	9	6	5
CCTATCGCATTCGATG.T1	T1	3876	1793	5.44376	14	6	5
CCTATCGGTCCTACAA.T1	T1	20962	1476	0.310085	23	9	8
CCTATCGGTGTGACCC.T1	T1	19058	4029	0.923497	5	4	3
CCTATCGTCCCATAGA.T1	T1	6964	3019	4.93969	5	4	3
CCTATCGTCTGAGAGG.T1	T1	12286	3285	0.187205	15	2	1
CCTATCGTCTTCCCGA.T1	T1	10911	3309	2.23628	19	3	2
CCTCAACCAAACGGCA.T1	T1	4490	1838	9.53229	9	6	5
CCTCAACCATATACCG.T1	T1	11639	3028	0.0171836	15	2	1
CCTCAACTCCATACAG.T1	T1	5991	2544	6.15924	14	6	5
CCTCAACTCCGCACTT.T1	T1	3818	1649	8.35516	14	6	5
CCTCAACTCTTCCCAG.T1	T1	2799	1423	0.35727	18	4	3
CCTCACAAGTCGGCCT.T1	T1	2790	1562	7.95699	5	4	3
CCTCACACAAGACCTT.T1	T1	19043	4550	4.23778	16	1	0
CCTCACACATAGAAAC.T1	T1	3628	1766	9.2613	9	6	5
CCTCACACATCACCAA.T1	T1	11976	4248	17.1593	5	4	3
CCTCACACATTGAGGG.T1	T1	11289	3193	0.0531491	12	2	1
CCTCACAGTCGGCACT.T1	T1	17086	4944	0.889617	5	4	3
CCTCACAGTGTCTTCC.T1	T1	3929	1680	0.178162	18	4	3
CCTCACATCCCGAACG.T1	T1	64350	8884	12.6107	11	4	3
CCTCAGTAGTATGACA.T1	T1	1716	1047	19.7552	5	4	3
CCTCAGTAGTTTGCTG.T1	T1	1670	1129	1.07784	12	2	1
CCTCAGTCAATTTCGG.T1	T1	2735	1403	11.1152	2	3	2
CCTCAGTGTATGCTTG.T1	T1	42308	7180	6.8025	11	4	3
CCTCAGTGTCCCTGTT.T1	T1	2475	1564	0.40404	15	2	1
CCTCAGTTCACGAGGA.T1	T1	4117	1977	6.46102	9	6	5
CCTCAGTTCCGTGTGG.T1	T1	6505	3142	1.53728	5	4	3
CCTCATGCAATTAGGA.T1	T1	18708	4334	4.6718	16	1	0
CCTCATGCACTGCGAC.T1	T1	3979	1655	4.52375	14	6	5
CCTCATGTCACTTTGT.T1	T1	36034	6593	5.48371	11	4	3
CCTCCAAAGATCCCGC.T1	T1	5195	2043	5.40905	9	6	5
CCTCCTCCAAATCCCA.T1	T1	27282	6006	4.3142	17	2	1
CCTCCTCCACCTCTAC.T1	T1	4268	1688	4.4283	14	6	5
CCTCCTCCACGGTGCT.T1	T1	21512	5387	1.19468	11	4	3
CCTCCTCGTAGGTACG.T1	T1	4072	1476	4.37132	14	6	5
CCTCCTCGTGTACGCC.T1	T1	5300	2221	19.8679	2	3	2
CCTCCTCGTTGCACGC.T1	T1	22474	5884	2.27374	1	5	4
CCTCTAGAGCTGGCTC.T1	T1	27988	6521	4.2947	12	2	1
CCTCTAGAGTTATGGA.T1	T1	32671	6475	8.37746	11	4	3
CCTCTAGAGTTGAATG.T1	T1	9000	2834	2.5	14	6	5
CCTCTAGGTGCTGTCG.T1	T1	2270	1212	12.0705	9	6	5
CCTCTAGGTTGCTCAA.T1	T1	2026	1423	0.246792	18	4	3
CCTCTCCAGTCAGGGT.T1	T1	18631	5622	9.43589	11	4	3
CCTCTCCGTTTAAGGA.T1	T1	14883	4314	0.0470335	15	2	1
CCTCTCCTCTGAGTCA.T1	T1	3057	1382	6.3788	14	6	5
CCTGCATAGGTAACTA.T1	T1	13332	3356	0.0975098	18	4	3
CCTGCATCAGACAAGC.T1	T1	8849	3146	4.67849	20	3	2
CCTGCATGTGATTCTG.T1	T1	3157	1123	3.16756	14	6	5
CCTGCATGTTTCGGCG.T1	T1	38159	6905	7.52902	16	1	0
CCTGTTGAGCCGTAAG.T1	T1	11834	4154	7.3686	5	4	3
CCTGTTGAGCTGAGCA.T1	T1	15280	3603	0.104712	18	4	3
CCTGTTGCACCTTCGT.T1	T1	56215	8782	4.09321	11	4	3
CCTGTTGCAGTGCCTG.T1	T1	18924	5559	14.8013	11	4	3
CCTGTTGGTACCTGTA.T1	T1	6661	2955	1.18601	5	4	3
CCTGTTGGTGCCCACA.T1	T1	2762	1327	0.25344	5	4	3
CCTGTTGGTTCCTAAG.T1	T1	21742	5146	5.68945	5	4	3
CCTTCAGAGAATTTGG.T1	T1	5008	1998	9.34505	9	6	5
CCTTCAGAGTGGTGAC.T1	T1	12300	2362	4.64228	8	3	2
CCTTCAGGTAGAATAC.T1	T1	17887	5060	7.57533	5	4	3
CCTTCAGTCGGTTCAA.T1	T1	5409	2385	0.184877	15	2	1
CCTTGTGAGTCGCGAA.T1	T1	3443	1599	1.62649	2	3	2
CCTTGTGTCAAGTGGG.T1	T1	6149	2189	5.00894	8	3	2
CCTTGTGTCATTCGTT.T1	T1	21742	5329	9.1022	11	4	3
CCTTTGGAGGTGGCTA.T1	T1	3538	1468	8.0554	14	6	5
CCTTTGGGTTCTCCCA.T1	T1	7587	2108	0.184526	5	4	3
CCTTTGGTCCGGTAGC.T1	T1	13122	4164	11.0654	5	4	3
CGAAGGACAACAGAGC.T1	T1	59003	8455	5.22346	5	4	3
CGAAGGACACAGAGCA.T1	T1	6263	2407	5.44468	9	6	5
CGAAGGACATGCCGAC.T1	T1	9682	2484	0.103284	18	4	3
CGAAGGAGTTAGGGAC.T1	T1	2592	1505	19.2901	5	4	3
CGAAGGATCAGGGTAG.T1	T1	6256	2332	4.34783	9	6	5
CGAAGGATCTTAGCCC.T1	T1	2186	1298	1.46386	12	2	1
CGAAGTTCACTCAGAT.T1	T1	16502	3966	0.296934	5	4	3
CGAAGTTTCTGTCGCT.T1	T1	4446	1522	9.55915	14	6	5
CGAATTGAGCGAGAAA.T1	T1	9092	3128	11.6036	11	4	3
CGAATTGAGGCTAAAT.T1	T1	26986	5440	6.31439	5	4	3
CGAATTGAGTGCTCGC.T1	T1	12928	2938	0.116027	18	4	3
CGAATTGCAGGTCTCG.T1	T1	4645	1576	6.30786	14	6	5
CGAATTGCAGTAACCT.T1	T1	14152	3703	2.671	8	3	2
CGAATTGGTATGAGGC.T1	T1	21214	4292	0.301688	15	2	1
CGAATTGGTTAGGCCC.T1	T1	84527	7335	1.50958	20	3	2
CGAATTGTCAAAGGTA.T1	T1	19204	5482	14.4918	11	4	3
CGAATTGTCCGTGCGA.T1	T1	40734	5903	7.25438	2	3	2
CGACAGCAGAATTGTG.T1	T1	5251	2290	7.73186	9	6	5
CGACAGCAGGAGTACC.T1	T1	18903	3520	2.94662	2	3	2
CGACAGCAGTATGATG.T1	T1	41382	7505	6.94988	11	4	3
CGACAGCCAAAGGCGT.T1	T1	22545	5402	5.57108	5	4	3
CGACAGCCACATGGTT.T1	T1	18092	5530	2.86867	5	4	3
CGACAGCCATCGCTGG.T1	T1	18144	4960	13.7676	5	4	3
CGACAGCCATTCACAG.T1	T1	4056	1805	6.55819	9	6	5
CGACAGCGTCCACTCT.T1	T1	3675	1664	5.14286	9	6	5
CGACAGCGTCGAGCAA.T1	T1	28342	6355	2.3534	12	2	1
CGACAGCGTCTAGGTT.T1	T1	3895	1709	7.34275	9	6	5
CGACAGCGTGTGCCTG.T1	T1	12527	3449	0.0718448	18	4	3
CGAGAAGAGCTCGGCT.T1	T1	5229	2120	6.59782	14	6	5
CGAGAAGCAGAGAATT.T1	T1	44333	6604	8.44743	16	1	0
CGAGAAGGTGCCTGCA.T1	T1	4134	1727	5.85389	14	6	5
CGAGAAGGTGTTCATG.T1	T1	2054	1363	6.52386	5	4	3
CGAGAAGTCCCTCTAG.T1	T1	3081	1716	8.11425	14	6	5
CGAGGAAAGCTCCACG.T1	T1	35365	5771	13.8725	10	7	6
CGAGGAACATCAGTGT.T1	T1	62076	7620	6.90444	5	4	3
CGAGGAAGTATGGTAA.T1	T1	2557	1365	7.00039	20	3	2
CGAGGAAGTGATACAA.T1	T1	17977	3820	0.0556266	18	4	3
CGAGGAATCACCTCAC.T1	T1	52649	6380	1.77211	23	9	8
CGAGGCTAGTCTACCA.T1	T1	2346	1247	0.255754	18	4	3
CGAGGCTCACTTCAAG.T1	T1	16413	4584	0.396028	12	2	1
CGAGGCTGTACCCGCA.T1	T1	38782	7305	13.3902	12	2	1
CGAGGCTGTATGAGCG.T1	T1	1679	1137	0.119119	5	4	3
CGAGGCTGTCAACATC.T1	T1	3751	1574	8.69102	9	6	5
CGAGGCTGTTAGTTCG.T1	T1	23911	6240	8.77839	11	4	3
CGAGGCTTCCGCAACG.T1	T1	45360	7173	9.06746	5	4	3
CGAGGCTTCCGGCAGT.T1	T1	63933	3885	1.40147	23	9	8
CGAGTGCAGAACGCGT.T1	T1	11259	3465	6.60805	1	5	4
CGAGTGCAGGAACGTC.T1	T1	34884	6129	4.91056	16	1	0
CGAGTGCCAACACGTT.T1	T1	3802	1881	6.62809	9	6	5
CGAGTGCCACGGAAGT.T1	T1	32933	6738	2.71157	12	2	1
CGAGTGCGTGACAGGT.T1	T1	3135	1514	1.78628	9	6	5
CGATCGGAGAGCCGTA.T1	T1	10445	3410	1.92437	4	1	0
CGATCGGAGTACCCTA.T1	T1	2498	1182	9.16733	16	1	0
CGATCGGAGTACTCGT.T1	T1	10493	2984	0.514629	5	4	3
CGATCGGCAATCTCTT.T1	T1	102300	9476	4.48876	11	4	3
CGATCGGTCCGAACGC.T1	T1	6432	2434	3.84017	14	6	5
CGATCGGTCCGTACGG.T1	T1	20279	5713	0.236698	5	4	3
CGATGCGGTACGTGAG.T1	T1	10648	3632	0.338092	10	7	6
CGATGCGGTACGTTCA.T1	T1	56847	8745	6.76729	12	2	1
CGATGCGGTTGGACTT.T1	T1	34188	7195	4.97835	11	4	3
CGATGCGGTTGTTTGG.T1	T1	2537	1718	1.73433	5	4	3
CGATGGCAGGTACATA.T1	T1	19770	3819	0.263025	5	4	3
CGATGGCCAACTACGT.T1	T1	23838	5586	4.16142	16	1	0
CGATGGCCAACTCGAT.T1	T1	6083	2422	5.04685	9	6	5
CGATGGCGTGGCCTCA.T1	T1	2520	1125	0.15873	10	7	6
CGATGGCTCCCGTTGT.T1	T1	4046	1824	6.64854	9	6	5
CGATGGCTCCGCCTAT.T1	T1	18655	4964	8.44278	16	1	0
CGCAGGTCACTGGATT.T1	T1	72118	8953	4.84068	11	4	3
CGCAGGTCAGCGTTGC.T1	T1	4367	1802	4.00733	14	6	5
CGCAGGTCAGTCGCAC.T1	T1	4885	1646	5.44524	14	6	5
CGCAGGTGTAGGCTCC.T1	T1	2999	1611	5.76859	9	6	5
CGCAGGTGTCAGTTTG.T1	T1	24425	6410	18.0512	1	5	4
CGCAGGTGTCCGGATC.T1	T1	5416	2245	5.87149	14	6	5
CGCAGGTTCTCAATCT.T1	T1	8840	3083	4.21946	12	2	1
CGCATAAAGAGACAAG.T1	T1	47786	6891	7.96258	2	3	2
CGCATAAGTTAGAGTA.T1	T1	2156	1215	0.139147	18	4	3
CGCATGGAGGCGACAT.T1	T1	27555	6433	4.21702	5	4	3
CGCATGGCACGAGAAC.T1	T1	3101	1050	0.096743	2	3	2
CGCCAGAAGGACGGAG.T1	T1	2011	1187	12.8792	14	6	5
CGCCAGAGTAGCGTTT.T1	T1	17811	3865	7.28763	1	5	4
CGCCAGATCCACTTTA.T1	T1	6241	2463	0.0640923	15	2	1
CGCCAGATCGAGTGGA.T1	T1	15760	3843	0.0507614	18	4	3
CGCCAGATCTTAGTTC.T1	T1	45605	7761	4.35479	5	4	3
CGCCATTCAAGGTCGA.T1	T1	7781	3587	6.41306	5	4	3
CGCCATTCATGGAGAC.T1	T1	5964	2471	12.4581	4	1	0
CGCCATTTCAAACCTG.T1	T1	84884	9353	4.51086	12	2	1
CGCCATTTCAGCTGAT.T1	T1	24510	4702	6.67483	19	3	2
CGCCATTTCCTGTACC.T1	T1	3963	2159	11.1532	5	4	3
CGCGTGACAACAAGAT.T1	T1	75023	8053	2.07003	11	4	3
CGCGTGACAGCTCCTT.T1	T1	21400	3885	0.214953	18	4	3
CGCGTGAGTCAATCTG.T1	T1	11484	3789	9.79624	5	4	3
CGCGTGAGTGACCGTC.T1	T1	21835	3559	0.022899	18	4	3
CGCGTGAGTGCGCTCA.T1	T1	2637	1247	7.01555	14	6	5
CGCGTGATCTCACGAA.T1	T1	49483	7568	3.64165	0	2	1
CGGAACCGTATTAAGG.T1	T1	3678	1752	5.92713	14	6	5
CGGAACCGTCTCTCAC.T1	T1	1432	1051	3.42179	5	4	3
CGGAACCGTGACAGGT.T1	T1	17598	4919	0.858052	5	4	3
CGGAACCGTGTGTGTT.T1	T1	2019	1200	13.6206	5	4	3
CGGAATTAGGGCTTCC.T1	T1	14543	3550	0.295675	15	2	1
CGGAATTCACTTCTCG.T1	T1	22019	5319	5.56792	0	2	1
CGGAATTGTACCCGAC.T1	T1	7228	2482	0.0830105	3	1	0
CGGAATTGTATGTGTC.T1	T1	3822	1709	10.9367	9	6	5
CGGAATTTCTCGTGGG.T1	T1	3366	1678	0.297089	5	4	3
CGGACACAGGATACAT.T1	T1	1906	1084	17.8384	14	6	5
CGGACACAGTGCAAAT.T1	T1	3319	1627	4.63995	9	6	5
CGGACACCACTACCCT.T1	T1	3834	1645	8.26813	14	6	5
CGGACACCATCGAACT.T1	T1	14056	4532	6.65196	5	4	3
CGGACACCATGTGCCG.T1	T1	4852	1814	9.25392	9	6	5
CGGACACTCCTCAGGG.T1	T1	18597	4985	1.94117	5	4	3
CGGACACTCTACCAGA.T1	T1	10630	3754	2.22013	12	2	1
CGGACACTCTAGGCCG.T1	T1	6076	2325	7.8341	9	6	5
CGGACACTCTGGTGGC.T1	T1	18546	3904	0.10784	18	4	3
CGGAGAAAGATAGTCA.T1	T1	3739	1561	6.12463	14	6	5
CGGAGAAAGTGACACG.T1	T1	21338	4531	0.0609242	18	4	3
CGGAGAAAGTTACGAA.T1	T1	35290	6033	1.98073	11	4	3
CGGAGAACAGTTTCGA.T1	T1	31123	5926	5.44613	6	1	0
CGGAGAAGTAGTTACC.T1	T1	7729	2867	1.50084	10	7	6
CGGAGAATCAGATTGC.T1	T1	13787	4009	7.0066	17	2	1
CGGAGAATCGACTCCT.T1	T1	6183	2328	4.05952	14	6	5
CGGAGAATCGGACTTA.T1	T1	37031	7233	6.04088	11	4	3
CGGCAGTCAAATGGAT.T1	T1	17695	4066	1.35066	5	4	3
CGGCAGTCAGAGAGGG.T1	T1	46754	7849	6.44223	11	4	3
CGGCAGTGTGAGACGT.T1	T1	22662	6249	2.1931	11	4	3
CGGCAGTTCGGTTCAA.T1	T1	1761	1067	15.8433	5	4	3
CGGGACTAGATTAGCA.T1	T1	73653	8789	6.79266	5	4	3
CGGGACTAGTAAATGC.T1	T1	8328	1951	0.0480307	18	4	3
CGGGACTAGTCACTAC.T1	T1	3672	1753	3.40414	14	6	5
CGGGACTAGTCCCGAC.T1	T1	26387	5738	3.9527	20	3	2
CGGGACTCACTCCTGT.T1	T1	4993	2143	0.480673	12	2	1
CGGGACTGTGCACAAG.T1	T1	10058	3343	0.0397693	3	1	0
CGGGACTTCTGTCTCG.T1	T1	1962	1291	1.63099	5	4	3
CGGGCATAGCTTACGT.T1	T1	14089	3032	2.93846	2	3	2
CGGGCATAGGATGAGA.T1	T1	2138	1182	0.0935454	18	4	3
CGGGCATAGGGAGGCA.T1	T1	4835	2048	6.0393	9	6	5
CGGGCATAGTGCGACA.T1	T1	11234	3867	6.02635	5	4	3
CGGGCATCAACATACC.T1	T1	12895	4069	10.4692	11	4	3
CGGGCATCACTTGGGC.T1	T1	19563	5464	4.16603	11	4	3
CGGGCATCAGCTGAAG.T1	T1	2031	1210	17.9222	5	4	3
CGGGCATGTGTTATCG.T1	T1	14822	4340	12.4545	1	5	4
CGGGCATGTTCCGCTT.T1	T1	22151	5403	7.22766	5	4	3
CGGGCATTCGAGAGCA.T1	T1	3935	1626	5.81957	14	6	5
CGGGTCAAGGTAGTAT.T1	T1	13336	2982	0.044991	5	4	3
CGGGTCACACTGTCGG.T1	T1	45352	8605	15.3466	12	2	1
CGGGTCAGTGAGACCA.T1	T1	25423	5931	6.60032	12	2	1
CGGGTCAGTGCCCTTT.T1	T1	13556	4730	4.97934	6	1	0
CGGGTCAGTGTTAACC.T1	T1	9933	3348	8.72848	16	1	0
CGGGTGTAGCTTAGTC.T1	T1	17607	4651	5.40126	16	1	0
CGGGTGTCAGGGTTGA.T1	T1	90003	9322	6.25868	5	4	3
CGGGTGTGTAGGCTGA.T1	T1	12431	4245	12.1712	5	4	3
CGGGTGTGTCGAGCAA.T1	T1	2622	1395	0.152555	15	2	1
CGGGTGTGTCTTACAG.T1	T1	17730	5026	0.501974	11	4	3
CGGGTGTGTGGTCTTA.T1	T1	44352	2779	0.782377	23	9	8
CGGGTGTTCCCTTCCC.T1	T1	2846	1375	6.81658	9	6	5
CGGGTGTTCGTTCTAT.T1	T1	7235	2503	4.03594	14	6	5
CGGGTGTTCTCTGAGA.T1	T1	4389	1652	8.90864	14	6	5
CGGTCAGAGCGATGGT.T1	T1	29709	5845	6.80602	11	4	3
CGGTCAGCATAGGTTC.T1	T1	4494	2024	4.47263	9	6	5
CGGTCAGGTGTCCATA.T1	T1	9149	2999	4.30648	8	3	2
CGGTCAGGTTAGAGAT.T1	T1	19028	4709	4.86126	5	4	3
CGGTCAGTCGGCACTG.T1	T1	18492	4058	0.232533	18	4	3
CGTAAGTTCAACGCTA.T1	T1	19106	5026	9.19606	16	1	0
CGTAAGTTCGCACTCT.T1	T1	28890	5569	3.73832	16	1	0
CGTAAGTTCTGGGCGT.T1	T1	72135	8835	10.6467	1	5	4
CGTAATGGTCCTGTTC.T1	T1	18712	4501	6.17251	4	1	0
CGTAATGTCAGGAGAC.T1	T1	31170	6075	5.61758	5	4	3
CGTAATGTCCAGCACG.T1	T1	14006	3889	3.09153	7	8	7
CGTAGTAAGAGGTGCT.T1	T1	11912	2591	0.0419745	5	4	3
CGTAGTAAGTGGAATT.T1	T1	3689	1680	5.15045	9	6	5
CGTAGTAGTAAGCAAT.T1	T1	24047	5404	7.05285	11	4	3
CGTAGTAGTTGCTCCT.T1	T1	3692	1862	7.88191	9	6	5
CGTAGTATCGTTATCT.T1	T1	50033	7765	4.93874	5	4	3
CGTCAAATCTTAGCTT.T1	T1	17273	5282	12.2966	1	5	4
CGTCCATAGCTAGTTC.T1	T1	2732	1524	0.329429	11	4	3
CGTCCATAGTCCTGTA.T1	T1	5849	2464	0.119679	5	4	3
CGTCCATCACTTCTCG.T1	T1	11308	3693	7.03926	5	4	3
CGTCCATCATCGCTAA.T1	T1	13746	4176	5.23061	5	4	3
CGTCCATTCAACGTGT.T1	T1	5841	2058	10.5804	14	6	5
CGTCCATTCCAATCTT.T1	T1	5423	2626	1.60428	4	1	0
CGTGAATAGAGTAACT.T1	T1	22795	5174	8.28691	5	4	3
CGTGAATAGCCTTTGA.T1	T1	16139	4922	4.41167	17	2	1
CGTGAATGTTATGTCG.T1	T1	3409	1850	0.0880023	15	2	1
[truncated: 18,857 more rows]

## Sheet: Table S2
Table S2. List of marker information for each cell types in OCs , Related to Figure 1
gene	p_val	avg_logFC	pct.1	pct.2	p_val_adj	cluster
KRT8	0	1.20032	0.961	0.468	0	Epithelial cells 1
KRT19	0	1.14087	0.911	0.362	0	Epithelial cells 1
SLPI	0	0.964877	0.804	0.224	0	Epithelial cells 1
KRT18	0	0.880399	0.991	0.636	0	Epithelial cells 1
REG4	0	0.856016	0.757	0.138	0	Epithelial cells 1
CCDC80	0	0.756027	0.999	0.585	0	Epithelial cells 1
RARRES1	0	0.689404	0.999	0.353	0	Epithelial cells 1
TSPAN8	0	0.617719	0.878	0.434	0	Epithelial cells 1
S100A6	0	0.602912	0.998	0.975	0	Epithelial cells 1
TFF3	0	0.550731	0.699	0.27	0	Epithelial cells 1
FABP1	0	0.550414	0.223	0.043	0	Epithelial cells 1
IGFBP6	0	0.535428	0.998	0.457	0	Epithelial cells 1
EGLN3	0	0.528077	0.744	0.276	0	Epithelial cells 1
CEACAM6	0	0.514049	0.79	0.181	0	Epithelial cells 1
SERPINB2	0	0.510499	0.995	0.431	0	Epithelial cells 1
GPRC5A	0	0.473002	0.787	0.317	0	Epithelial cells 1
ELF3	0	0.452694	0.796	0.196	0	Epithelial cells 1
EPCAM	0	0.446946	0.816	0.226	0	Epithelial cells 1
PLOD2	0	0.445824	0.846	0.426	0	Epithelial cells 1
MUC1	0	0.444045	0.791	0.193		Epithelial cells 1
FXYD3	0	0.440464	0.789	0.15	0	Epithelial cells 1
APOA1	0	0.440251	0.994	0.411	0	Epithelial cells 1
PLAT	0	0.440206	0.997	0.496	0	Epithelial cells 1
PERP	0	0.435762	0.802	0.183	0	Epithelial cells 1
HSD17B2	0	0.428562	0.704	0.198	0	Epithelial cells 1
EZR	0	0.414716	0.873	0.628	0	Epithelial cells 1
ONECUT2	0	0.412486	0.708	0.141	0	Epithelial cells 1
DES	0	0.402849	0.994	0.343	0	Epithelial cells 1
AGR2	0	0.398224	0.701	0.16	0	Epithelial cells 1
PTGIS	0	0.394853	0.998	0.292	0	Epithelial cells 1
LGALS4	0	0.390964	0.801	0.224	0	Epithelial cells 1
NBL1	0	0.38895	0.891	0.587	0	Epithelial cells 1
CYP3A5	0	0.386257	0.714	0.237	0	Epithelial cells 1
SH2D4A	0	0.383117	0.895	0.456	0	Epithelial cells 1
CTSE	0	0.382824	0.724	0.139	0	Epithelial cells 1
NNMT	0	0.378682	0.999	0.603	0	Epithelial cells 1
AOC1	0	0.375483	0.664	0.113	0	Epithelial cells 1
KLF5	0	0.362796	0.752	0.205	0	Epithelial cells 1
ERRFI1	0	0.360692	0.884	0.45	0	Epithelial cells 1
TNFRSF12A	0	0.350958	0.967	0.522	0	Epithelial cells 1
LIMA1	0	0.346852	0.911	0.678	0	Epithelial cells 1
MGST1	0	0.345025	0.9	0.536	0	Epithelial cells 1
PDLIM1	0	0.344232	0.968	0.729	0	Epithelial cells 1
PHLDA2	0	0.343419	0.875	0.553	0	Epithelial cells 1
PTGDS	0	0.339454	0.988	0.339	0	Epithelial cells 1
EFEMP1	0	0.333702	0.999	0.557	0	Epithelial cells 1
ABCC3	0	0.333502	0.72	0.328	0	Epithelial cells 1
MT1E	0	0.332073	0.978	0.613	0	Epithelial cells 1
CALB2	0	0.329651	0.991	0.355	0	Epithelial cells 1
TPM1	0	0.327599	0.996	0.761	0	Epithelial cells 1
LOX	0	0.319904	0.998	0.522	0	Epithelial cells 1
CD24	0	0.318773	0.722	0.196	0	Epithelial cells 1
ITGB4	0	0.312406	0.691	0.16	0	Epithelial cells 1
ITM2C	0	0.311062	0.965	0.586	0	Epithelial cells 1
VCAM1	0	0.295836	0.999	0.577	0	Epithelial cells 1
SERINC2	0	0.294482	0.693	0.229	0	Epithelial cells 1
MLPH	0	0.292075	0.685	0.152	0	Epithelial cells 1
LXN	0	0.278743	0.998	0.635	0	Epithelial cells 1
S100P	0	0.272221	0.685	0.157	0	Epithelial cells 1
CAPN8	0	0.271839	0.654	0.11	0	Epithelial cells 1
PDLIM4	0	0.266384	0.853	0.419	0	Epithelial cells 1
TIMP1	0	0.266296	1	0.992	0	Epithelial cells 1
GCNT3	0	0.264515	0.661	0.11	0	Epithelial cells 1
SERPINE1	0	0.261742	0.997	0.577	0	Epithelial cells 1
CPA4	0	0.260054	0.997	0.416	0	Epithelial cells 1
CAMK2N1	0	0.258139	0.83	0.46	0	Epithelial cells 1
TSPAN1	3.05e-300	0.306958	0.666	0.137	6.1e-297	Epithelial cells 1
C12orf75	3.28e-300	0.27084	0.798	0.396	6.57e-297	Epithelial cells 1
PDZK1IP1	4.89e-296	0.426342	0.668	0.144	9.77e-293	Epithelial cells 1
CLDN1	9.22e-295	0.31559	0.666	0.136	1.84e-291	Epithelial cells 1
KCNK1	1.08e-293	0.287507	0.699	0.251	2.16e-290	Epithelial cells 1
CXADR	3.25e-293	0.335417	0.7	0.211	6.49e-290	Epithelial cells 1
ANXA10	1.54e-276	0.299919	0.643	0.101	3.08e-273	Epithelial cells 1
PRR15L	1.66e-276	0.313387	0.645	0.102	3.32e-273	Epithelial cells 1
MUC3A	3.96e-276	0.302868	0.662	0.247	7.91e-273	Epithelial cells 1
LMO7	1.14e-273	0.37409	0.709	0.29	2.29e-270	Epithelial cells 1
TMC5	2.67e-273	0.294383	0.66	0.14	5.33e-270	Epithelial cells 1
C19orf33	4.26e-273	0.283399	0.671	0.176	8.51e-270	Epithelial cells 1
S100A10	8.96e-260	0.461737	0.99	0.953	1.79e-256	Epithelial cells 1
RRAS	3.71e-248	0.259694	0.886	0.726	7.42e-245	Epithelial cells 1
S100A14	7.6e-242	0.309731	0.652	0.166	1.52e-238	Epithelial cells 1
CA12	1.91e-233	0.321991	0.662	0.279	3.82e-230	Epithelial cells 1
PCK1	5.65e-229	0.336669	0.33	0.086	1.13e-225	Epithelial cells 1
DST	2.92e-208	0.261828	0.836	0.666	5.85e-205	Epithelial cells 1
FAM3D	2.28e-204	0.282144	0.619	0.133	4.55e-201	Epithelial cells 1
SULT1C2	7.13e-201	0.380771	0.64	0.152	1.43e-197	Epithelial cells 1
SOD3	1.12e-191	0.453538	0.693	0.382	2.24e-188	Epithelial cells 1
TFF1	7.8e-184	0.683423	0.608	0.103	1.56e-180	Epithelial cells 1
ANPEP	1.59e-177	0.607238	0.676	0.456	3.18e-174	Epithelial cells 1
KRT7	3.13e-177	0.411926	0.634	0.16	6.26e-174	Epithelial cells 1
TFF2	9.49e-149	0.459389	0.613	0.143	1.9e-145	Epithelial cells 1
ERO1A	5.28e-143	0.251793	0.814	0.589	1.06e-139	Epithelial cells 1
MYH14	2.87e-142	0.272154	0.606	0.103	5.74e-139	Epithelial cells 1
SPINK1	1.06e-140	0.3302	0.606	0.14	2.12e-137	Epithelial cells 1
CD55	1.88e-139	0.497422	0.833	0.733	3.76e-136	Epithelial cells 1
NEAT1	1.96e-139	0.363415	0.998	0.966	3.91e-136	Epithelial cells 1
MUC13	2.35e-134	0.429118	0.587	0.106	4.71e-131	Epithelial cells 1
COL17A1	1.34e-120	0.266834	0.592	0.143	2.68e-117	Epithelial cells 1
CLU	2.31e-109	0.312485	0.653	0.311	4.61e-106	Epithelial cells 1
NDRG1	4.79e-100	0.314108	0.691	0.402	9.58e-97	Epithelial cells 1
ANXA3	1.14e-97	0.262799	0.612	0.208	2.27e-94	Epithelial cells 1
TRIM31	2.7e-96	0.304068	0.571	0.083	5.4e-93	Epithelial cells 1
CLDN4	3.75e-89	0.347896	0.59	0.195	7.49e-86	Epithelial cells 1
PLA2G10	1.87e-85	0.262268	0.57	0.078	3.74e-82	Epithelial cells 1
FOXQ1	1.81e-84	0.25521	0.577	0.105	3.62e-81	Epithelial cells 1
WFDC2	2.4e-81	0.390163	0.619	0.256	4.8e-78	Epithelial cells 1
SLC6A8	4.6e-75	0.336923	0.58	0.19	9.21e-72	Epithelial cells 1
APOL1	1.31e-70	0.294633	0.657	0.382	2.63e-67	Epithelial cells 1
TM4SF4	1.54e-69	0.426187	0.379	0.047	3.09e-66	Epithelial cells 1
DUOXA2	4.86e-64	0.470145	0.402	0.062	9.72e-61	Epithelial cells 1
CLDN18	1.79e-58	0.282143	0.559	0.104	3.59e-55	Epithelial cells 1
PHGR1	1.05e-57	0.531085	0.539	0.082	2.09e-54	Epithelial cells 1
KLK11	1.53e-49	0.302252	0.572	0.131	3.07e-46	Epithelial cells 1
SLC2A1	5.91e-43	0.251454	0.57	0.208	1.18e-39	Epithelial cells 1
PIGR	1.14e-31	0.346195	0.542	0.148	2.29e-28	Epithelial cells 1
TM4SF20	6.59e-31	0.67436	0.53	0.085	1.32e-27	Epithelial cells 1
CA9	9.46e-25	0.291774	0.551	0.179	1.89e-21	Epithelial cells 1
CEMIP	4.97e-19	0.252644	0.554	0.231	9.95e-16	Epithelial cells 1
C15orf48	3.29e-17	0.294898	0.536	0.194	6.58e-14	Epithelial cells 1
NDUFA4L2	5.86e-14	0.250119	0.446	0.239	1.17e-10	Epithelial cells 1
LCN2	5.93e-14	0.452015	0.52	0.099	1.19e-10	Epithelial cells 1
ITLN1	3.93e-07	0.403664	0.457	0.216	0.000785894	Epithelial cells 1
RBP7	0	2.21177	0.975	0.781	0	Endothelial cells
VWF	0	1.96591	0.953	0.711	0	Endothelial cells
CLDN5	0	1.74745	0.931	0.667	0	Endothelial cells
MCAM	0	1.65082	0.949	0.771	0	Endothelial cells
GNG11	0	1.61811	0.997	0.846	0	Endothelial cells
SPARCL1	0	1.61292	0.985	0.848	0	Endothelial cells
TM4SF18	0	1.60408	0.965	0.64	0	Endothelial cells
EGFL7	0	1.58342	0.977	0.771	0	Endothelial cells
MGP	0	1.5597	0.986	0.845	0	Endothelial cells
SOX18	0	1.49147	0.949	0.634	0	Endothelial cells
ANGPT2	0	1.46098	0.851	0.66	0	Endothelial cells
CD34	0	1.4377	0.961	0.667	0	Endothelial cells
ADGRL4	0	1.43618	0.954	0.659	0	Endothelial cells
APLN	0	1.42743	0.862	0.671	0	Endothelial cells
PECAM1	0	1.38347	0.96	0.73	0	Endothelial cells
VWA1	0	1.37619	0.915	0.447	0	Endothelial cells
HSPG2	0	1.34451	0.949	0.745	0	Endothelial cells
CDH5	0	1.34418	0.944	0.659	0	Endothelial cells
SLC9A3R2	0	1.34016	0.924	0.671	0	Endothelial cells
MMP1	0	1.33572	0.771	0.556	0	Endothelial cells
CCND1	0	1.32089	0.893	0.522	0	Endothelial cells
ITGA6	0	1.31633	0.947	0.544	0	Endothelial cells
TM4SF1	0	1.30236	0.982	0.679	0	Endothelial cells
CLEC14A	0	1.28756	0.937	0.677	0	Endothelial cells
ESAM	0	1.28749	0.944	0.681	0	Endothelial cells
EMP1	0	1.26396	0.961	0.729	0	Endothelial cells
ECSCR	0	1.26191	0.95	0.655	0	Endothelial cells
ARHGAP29	0	1.25791	0.953	0.501	0	Endothelial cells
TCF4	0	1.25548	0.969	0.814	0	Endothelial cells
APLNR	0	1.25428	0.892	0.656	0	Endothelial cells
IFI27	0	1.2421	0.985	0.783	0	Endothelial cells
CXorf36	0	1.19618	0.945	0.653	0	Endothelial cells
ITM2A	0	1.19189	0.946	0.673	0	Endothelial cells
CD93	0	1.1905	0.938	0.788	0	Endothelial cells
ROBO4	0	1.163	0.919	0.648	0	Endothelial cells
NES	0	1.15144	0.877	0.749	0	Endothelial cells
KDR	0	1.12604	0.882	0.62	0	Endothelial cells
CAV1	0	1.12207	0.977	0.775	0	Endothelial cells
IGFBP3	0	1.11128	0.791	0.57	0	Endothelial cells
RFLNB	0	1.10377	0.914	0.739	0	Endothelial cells
COL15A1	0	1.10148	0.894	0.783	0	Endothelial cells
ADGRF5	0	1.09756	0.923	0.688	0	Endothelial cells
MKI67	0	1.09231	0.617	0.582	0	Endothelial cells
CRIP2	0	1.09047	0.96	0.652	0	Endothelial cells
TYMS	0	1.07829	0.739	0.691	0	Endothelial cells
CALCRL	0	1.07809	0.918	0.641	0	Endothelial cells
IGFBP7	0	1.0736	0.998	0.914	0	Endothelial cells
FLT1	0	1.07283	0.908	0.642	0	Endothelial cells
ENG	0	1.06955	0.967	0.856	0	Endothelial cells
H2AFZ	0	1.06549	0.977	0.945	0	Endothelial cells
ESM1	0	1.06325	0.712	0.639	0	Endothelial cells
ID1	0	1.06062	0.849	0.526	0	Endothelial cells
CENPF	0	1.05401	0.58	0.423	0	Endothelial cells
TNFRSF4	0	1.04524	0.77	0.584	0	Endothelial cells
STMN1	0	1.03385	0.937	0.834	0	Endothelial cells
HYAL2	0	1.0239	0.929	0.724	0	Endothelial cells
A2M	0	1.01907	0.965	0.851	0	Endothelial cells
AFAP1L1	0	1.0127	0.906	0.522	0	Endothelial cells
COL4A1	0	1.01236	0.965	0.86	0	Endothelial cells
RGCC	0	1.00207	0.862	0.594	0	Endothelial cells
FSCN1	0	0.992195	0.917	0.713	0	Endothelial cells
EMCN	0	0.988033	0.913	0.64	0	Endothelial cells
ICAM2	0	0.983671	0.922	0.677	0	Endothelial cells
LDB2	0	0.957611	0.912	0.689	0	Endothelial cells
CAVIN1	0	0.957563	0.979	0.778	0	Endothelial cells
ACKR3	0	0.932394	0.765	0.461	0	Endothelial cells
PCDH17	0	0.924803	0.855	0.634	0	Endothelial cells
HMGB2	0	0.920794	0.814	0.667	0	Endothelial cells
RASIP1	0	0.920204	0.904	0.561	0	Endothelial cells
PNP	0	0.906676	0.891	0.588	0	Endothelial cells
FAM43A	0	0.904572	0.875	0.497	0	Endothelial cells
PODXL	0	0.893905	0.856	0.42	0	Endothelial cells
TUBB4B	0	0.879682	0.929	0.87	0	Endothelial cells
RGS3	0	0.877688	0.864	0.651	0	Endothelial cells
RAMP2	0	0.87759	0.907	0.648	0	Endothelial cells
SMC4	0	0.864567	0.821	0.666	0	Endothelial cells
TUBA1B	0	0.859911	0.987	0.973	0	Endothelial cells
NOSTRIN	0	0.836097	0.859	0.507	0	Endothelial cells
TUBB6	0	0.825157	0.898	0.824	0	Endothelial cells
BCAM	0	0.822503	0.904	0.573	0	Endothelial cells
PDGFB	0	0.809075	0.844	0.508	0	Endothelial cells
GSN	0	0.803154	0.964	0.806	0	Endothelial cells
TIE1	0	0.801855	0.884	0.575	0	Endothelial cells
PLK2	0	0.794602	0.872	0.479	0	Endothelial cells
CD59	0	0.788088	0.983	0.855	0	Endothelial cells
MGST2	0	0.784322	0.945	0.731	0	Endothelial cells
KPNA2	0	0.781314	0.788	0.746	0	Endothelial cells
RAMP3	0	0.776185	0.751	0.546	0	Endothelial cells
DYSF	0	0.764125	0.858	0.61	0	Endothelial cells
IL32	0	0.761678	0.896	0.748	0	Endothelial cells
MMRN2	0	0.757657	0.858	0.635	0	Endothelial cells
MAP1B	0	0.753629	0.894	0.744	0	Endothelial cells
PALMD	0	0.752056	0.812	0.634	0	Endothelial cells
PRSS23	0	0.749511	0.959	0.782	0	Endothelial cells
DUT	0	0.74333	0.914	0.789	0	Endothelial cells
EPAS1	0	0.740242	0.921	0.734	0	Endothelial cells
CYYR1	0	0.733778	0.825	0.4	0	Endothelial cells
PCLAF	0	0.727611	0.715	0.696	0	Endothelial cells
TUBA1C	0	0.726623	0.916	0.878	0	Endothelial cells
HMGB1	0	0.725966	0.996	0.986	0	Endothelial cells
PCDH12	0	0.715597	0.81	0.629	0	Endothelial cells
LAYN	0	0.713671	0.847	0.64	0	Endothelial cells
CTHRC1	0	0.710471	0.821	0.616	0	Endothelial cells
TSPAN18	0	0.708912	0.837	0.436	0	Endothelial cells
LMO2	0	0.707898	0.909	0.773	0	Endothelial cells
NUAK1	0	0.694347	0.78	0.536	0	Endothelial cells
COL4A2	0	0.692254	0.94	0.837	0	Endothelial cells
TNFAIP8L1	0	0.68762	0.838	0.595	0	Endothelial cells
IL3RA	0	0.686075	0.829	0.626	0	Endothelial cells
C2CD4B	0	0.684702	0.761	0.403	0	Endothelial cells
NOTCH4	0	0.675284	0.814	0.538	0	Endothelial cells
HECW2	0	0.670325	0.788	0.628	0	Endothelial cells
TGM2	0	0.668084	0.873	0.648	0	Endothelial cells
LBH	0	0.65949	0.848	0.617	0	Endothelial cells
ADAMTS9	0	0.650387	0.829	0.641	0	Endothelial cells
ID3	0	0.648881	0.954	0.786	0	Endothelial cells
PLPP3	0	0.643258	0.836	0.649	0	Endothelial cells
GYPC	0	0.638971	0.929	0.904	0	Endothelial cells
TUBB	0	0.636014	0.961	0.934	0	Endothelial cells
ITGA5	0	0.632593	0.865	0.747	0	Endothelial cells
GMFG	0	0.629554	0.938	0.847	0	Endothelial cells
TK1	0	0.618625	0.693	0.672	0	Endothelial cells
CBLN1	0	0.61841	0.73	0.649	0	Endothelial cells
CKS2	0	0.618077	0.713	0.537	0	Endothelial cells
THY1	0	0.617778	0.919	0.803	0	Endothelial cells
FZD4	0	0.613583	0.835	0.625	0	Endothelial cells
SEMA3F	0	0.60872	0.802	0.437	0	Endothelial cells
PTPRB	0	0.608423	0.789	0.367	0	Endothelial cells
CAVIN2	0	0.608338	0.813	0.724	0	Endothelial cells
AKAP12	0	0.608106	0.847	0.772	0	Endothelial cells
SOX17	0	0.603654	0.751	0.299	0	Endothelial cells
INSR	0	0.600613	0.765	0.566	0	Endothelial cells
RASGRP3	0	0.598754	0.8	0.635	0	Endothelial cells
MTUS1	0	0.596271	0.89	0.762	0	Endothelial cells
MYCT1	0	0.595977	0.819	0.586	0	Endothelial cells
CITED4	0	0.5946	0.775	0.472	0	Endothelial cells
BACE2	0	0.591281	0.844	0.525	0	Endothelial cells
TMEM204	0	0.58752	0.831	0.651	0	Endothelial cells
SPARC	0	0.58572	0.991	0.915	0	Endothelial cells
RANBP1	0	0.5856	0.929	0.864	0	Endothelial cells
TMEM88	0	0.581422	0.749	0.585	0	Endothelial cells
PCNA	0	0.579985	0.748	0.679	0	Endothelial cells
EFNB2	0	0.578353	0.742	0.322	0	Endothelial cells
GIMAP7	0	0.572102	0.874	0.671	0	Endothelial cells
LDHB	0	0.570982	0.967	0.924	0	Endothelial cells
LAMA4	0	0.569924	0.873	0.788	0	Endothelial cells
PIM3	0	0.569336	0.841	0.673	0	Endothelial cells
DTYMK	0	0.564522	0.781	0.74	0	Endothelial cells
PXDN	0	0.556177	0.856	0.77	0	Endothelial cells
JAG1	0	0.553597	0.823	0.722	0	Endothelial cells
MYO1B	0	0.55346	0.831	0.705	0	Endothelial cells
NQO1	0	0.548963	0.855	0.62	0	Endothelial cells
S1PR1	0	0.547778	0.818	0.549	0	Endothelial cells
LGALS1	0	0.546252	0.989	0.994	0	Endothelial cells
H2AFX	0	0.544983	0.709	0.676	0	Endothelial cells
SEMA6B	0	0.544744	0.803	0.617	0	Endothelial cells
S100A16	0	0.542904	0.973	0.799	0	Endothelial cells
CKS1B	0	0.540711	0.686	0.518	0	Endothelial cells
UACA	0	0.53333	0.893	0.735	0	Endothelial cells
SMC2	0	0.532371	0.715	0.624	0	Endothelial cells
ARHGAP18	0	0.529745	0.902	0.841	0	Endothelial cells
FAM167B	0	0.52872	0.743	0.579	0	Endothelial cells
CLEC2B	0	0.527398	0.896	0.845	0	Endothelial cells
SHANK3	0	0.51546	0.79	0.546	0	Endothelial cells
SOCS2	0	0.510012	0.818	0.661	0	Endothelial cells
ERG	0	0.508267	0.799	0.536	0	Endothelial cells
SPRY4	0	0.508266	0.764	0.693	0	Endothelial cells
PREX2	0	0.505926	0.76	0.492	0	Endothelial cells
LYVE1	0	0.505244	0.794	0.712	0	Endothelial cells
CCNA2	0	0.500457	0.531	0.263	0	Endothelial cells
TIMP3	0	0.499514	0.898	0.691	0	Endothelial cells
HMGB3	0	0.498535	0.727	0.658	0	Endothelial cells
BCL6B	0	0.486492	0.75	0.596	0	Endothelial cells
SNCG	0	0.483971	0.779	0.618	0	Endothelial cells
KANK3	0	0.483087	0.778	0.59	0	Endothelial cells
QPCT	0	0.481984	0.76	0.52	0	Endothelial cells
LMNB1	0	0.479849	0.61	0.515	0	Endothelial cells
MEF2C	0	0.477262	0.912	0.862	0	Endothelial cells
GIMAP4	0	0.471589	0.899	0.75	0	Endothelial cells
MCM7	0	0.469548	0.647	0.45	0	Endothelial cells
NASP	0	0.466542	0.855	0.745	0	Endothelial cells
NPR1	0	0.465915	0.792	0.474	0	Endothelial cells
ZEB1	0	0.463365	0.83	0.591	0	Endothelial cells
SHROOM4	0	0.462203	0.752	0.585	0	Endothelial cells
TUBA4A	0	0.461157	0.729	0.373	0	Endothelial cells
FAM241A	0	0.452667	0.786	0.565	0	Endothelial cells
TSPAN15	0	0.448966	0.724	0.372	0	Endothelial cells
DNMT1	0	0.447764	0.809	0.762	0	Endothelial cells
EIF4EBP1	0	0.447762	0.867	0.841	0	Endothelial cells
TESC	0	0.445642	0.777	0.575	0	Endothelial cells
TMEM255B	0	0.439997	0.774	0.62	0	Endothelial cells
CKAP2	0	0.437743	0.585	0.349	0	Endothelial cells
CAV2	0	0.42895	0.907	0.748	0	Endothelial cells
GGH	0	0.425145	0.715	0.685	0	Endothelial cells
ROBO1	0	0.422951	0.734	0.662	0	Endothelial cells
APOLD1	0	0.417908	0.646	0.516	0	Endothelial cells
RRM1	0	0.417705	0.677	0.536	0	Endothelial cells
HEG1	0	0.414993	0.829	0.644	0	Endothelial cells
MALL	0	0.411071	0.781	0.591	0	Endothelial cells
BUB3	0	0.410085	0.859	0.77	0	Endothelial cells
ARHGEF15	0	0.406415	0.742	0.616	0	Endothelial cells
PLS3	0	0.394519	0.876	0.763	0	Endothelial cells
DNAJC9	0	0.392859	0.698	0.613	0	Endothelial cells
ENTPD1	0	0.390274	0.786	0.618	0	Endothelial cells
DLC1	0	0.387748	0.848	0.778	0	Endothelial cells
SOX7	0	0.385171	0.674	0.559	0	Endothelial cells
GIMAP8	0	0.382663	0.743	0.638	0	Endothelial cells
IFITM2	0	0.380093	0.979	0.933	0	Endothelial cells
LOXL2	0	0.379462	0.823	0.779	0	Endothelial cells
NOS3	0	0.378688	0.693	0.552	0	Endothelial cells
IGFBP4	0	0.378456	0.963	0.833	0	Endothelial cells
MECOM	0	0.378178	0.601	0.263	0	Endothelial cells
CCM2L	0	0.370685	0.698	0.539	0	Endothelial cells
PGM2L1	0	0.367338	0.712	0.314	0	Endothelial cells
NRP2	0	0.364896	0.841	0.804	0	Endothelial cells
BAALC	0	0.359861	0.702	0.404	0	Endothelial cells
AP1S2	0	0.359346	0.93	0.83	0	Endothelial cells
RHOJ	0	0.354358	0.754	0.694	0	Endothelial cells
PLPP1	0	0.353354	0.7	0.551	0	Endothelial cells
C1orf115	0	0.352951	0.705	0.504	0	Endothelial cells
TSPAN7	0	0.345255	0.754	0.664	0	Endothelial cells
COX7A1	0	0.345213	0.803	0.727	0	Endothelial cells
HLX	0	0.343488	0.675	0.657	0	Endothelial cells
FAM198B	0	0.343281	0.819	0.778	0	Endothelial cells
JCAD	0	0.342972	0.654	0.438	0	Endothelial cells
ANXA2	0	0.342626	0.988	0.947	0	Endothelial cells
OAF	0	0.330225	0.846	0.78	0	Endothelial cells
LIMCH1	0	0.328293	0.659	0.462	0	Endothelial cells
FAM110D	0	0.326914	0.632	0.545	0	Endothelial cells
NRGN	0	0.324371	0.672	0.597	0	Endothelial cells
CD109	0	0.316436	0.71	0.609	0	Endothelial cells
EFNA1	0	0.316013	0.71	0.354	0	Endothelial cells
CDC42EP3	0	0.312568	0.743	0.557	0	Endothelial cells
ANGPTL2	0	0.311684	0.699	0.667	0	Endothelial cells
NPNT	0	0.306173	0.621	0.256	0	Endothelial cells
NRP1	0	0.294914	0.882	0.874	0	Endothelial cells
GRASP	0	0.285175	0.734	0.644	0	Endothelial cells
STIM2	0	0.282877	0.805	0.633	0	Endothelial cells
HTRA1	0	0.277414	0.866	0.707	0	Endothelial cells
PRR11	0	0.271674	0.495	0.349	0	Endothelial cells
ITGA1	0	0.267266	0.833	0.696	0	Endothelial cells
NT5E	0	0.263742	0.658	0.562	0	Endothelial cells
DLL4	0	0.25727	0.602	0.425	0	Endothelial cells
CACNG8	0	0.250085	0.566	0.432	0	Endothelial cells
ANP32E	4.77e-305	0.43353	0.762	0.683	9.54e-302	Endothelial cells
FOXM1	1.24e-303	0.329578	0.561	0.48	2.49e-300	Endothelial cells
JAM2	1.37e-303	0.259002	0.597	0.479	2.74e-300	Endothelial cells
SORBS2	5.35e-302	0.355178	0.696	0.595	1.07e-298	Endothelial cells
MCM3	5.59e-302	0.379152	0.694	0.548	1.12e-298	Endothelial cells
DHFR	9.79e-297	0.463858	0.677	0.64	1.96e-293	Endothelial cells
ANXA1	2.23e-290	0.328064	0.967	0.925	4.47e-287	Endothelial cells
CHST1	8.81e-283	0.375024	0.652	0.648	1.76e-279	Endothelial cells
CENPK	1.02e-282	0.321598	0.571	0.485	2.04e-279	Endothelial cells
TEK	8.01e-280	0.251777	0.607	0.592	1.6e-276	Endothelial cells
ITGA2	1.35e-274	0.250731	0.694	0.517	2.69e-271	Endothelial cells
FSTL1	2.24e-273	0.251046	0.883	0.764	4.47e-270	Endothelial cells
PLP2	2.71e-273	0.362344	0.851	0.734	5.41e-270	Endothelial cells
ARL6IP1	2.73e-273	0.709019	0.864	0.776	5.46e-270	Endothelial cells
WDR34	1.06e-270	0.252875	0.606	0.437	2.12e-267	Endothelial cells
BRCA1	1.16e-269	0.281656	0.538	0.444	2.33e-266	Endothelial cells
CENPX	4.95e-268	0.31623	0.788	0.667	9.89e-265	Endothelial cells
KNSTRN	5.91e-264	0.26338	0.487	0.393	1.18e-260	Endothelial cells
CDK1	2.77e-263	0.71139	0.569	0.529	5.55e-260	Endothelial cells
BIRC5	6.51e-262	0.751052	0.657	0.681	1.3e-258	Endothelial cells
TACC3	1.96e-261	0.342711	0.55	0.474	3.92e-258	Endothelial cells
C16orf74	2.55e-259	0.255961	0.591	0.591	5.11e-256	Endothelial cells
KNL1	2.49e-258	0.424202	0.541	0.485	4.99e-255	Endothelial cells
UBE2S	1.05e-255	0.707598	0.772	0.734	2.11e-252	Endothelial cells
GMNN	7.37e-253	0.388926	0.678	0.667	1.47e-249	Endothelial cells
HACD3	1.76e-251	0.29458	0.855	0.722	3.52e-248	Endothelial cells
ADAMTS4	2.17e-250	0.278119	0.645	0.674	4.34e-247	Endothelial cells
TCF19	4.16e-246	0.373542	0.592	0.575	8.33e-243	Endothelial cells
GGT5	5.16e-246	0.323332	0.675	0.697	1.03e-242	Endothelial cells
TCIM	7.92e-246	0.329541	0.762	0.649	1.58e-242	Endothelial cells
NREP	3.08e-245	0.263265	0.724	0.611	6.16e-242	Endothelial cells
CENPE	3.15e-245	0.644164	0.548	0.52	6.29e-242	Endothelial cells
UBE2T	5.92e-244	0.558177	0.633	0.651	1.18e-240	Endothelial cells
CENPW	6.6e-240	0.467039	0.674	0.673	1.32e-236	Endothelial cells
SPDL1	1.12e-231	0.254259	0.523	0.451	2.25e-228	Endothelial cells
KIFC1	1.41e-228	0.288174	0.45	0.366	2.83e-225	Endothelial cells
NUF2	3.43e-228	0.41842	0.502	0.451	6.86e-225	Endothelial cells
HSPA8	2.56e-225	0.359352	0.974	0.965	5.12e-222	Endothelial cells
RPA3	2.42e-218	0.328141	0.78	0.721	4.84e-215	Endothelial cells
UBE2C	3.88e-218	0.952951	0.559	0.54	7.77e-215	Endothelial cells
MAD2L1	3.64e-217	0.477671	0.618	0.635	7.27e-214	Endothelial cells
JPT1	3.14e-213	0.452588	0.893	0.871	6.28e-210	Endothelial cells
CLSPN	1.35e-212	0.510107	0.582	0.584	2.69e-209	Endothelial cells
FILIP1	4.76e-212	0.298545	0.607	0.504	9.53e-209	Endothelial cells
SLC12A2	6.24e-209	0.253969	0.71	0.589	1.25e-205	Endothelial cells
NME1	1.05e-207	0.304554	0.891	0.853	2.11e-204	Endothelial cells
LMCD1	1.13e-207	0.29033	0.705	0.606	2.26e-204	Endothelial cells
HSPD1	3.25e-207	0.30992	0.944	0.897	6.49e-204	Endothelial cells
TOP2A	7.53e-207	1.00661	0.586	0.582	1.51e-203	Endothelial cells
IFITM3	9.49e-207	0.257913	0.997	0.98	1.9e-203	Endothelial cells
RRM2	1.42e-203	0.792996	0.601	0.638	2.83e-200	Endothelial cells
PDLIM11	2.22e-203	0.269781	0.931	0.757	4.43e-200	Endothelial cells
GJA1	2.66e-203	0.326636	0.81	0.747	5.32e-200	Endothelial cells
NUSAP1	3.76e-203	0.744577	0.587	0.604	7.52e-200	Endothelial cells
ASPM	5.19e-203	0.816245	0.549	0.554	1.04e-199	Endothelial cells
ZWINT	8.12e-202	0.448817	0.61	0.631	1.62e-198	Endothelial cells
LXN1	8.92e-201	0.267322	0.783	0.714	1.78e-197	Endothelial cells
CENPM	4.68e-196	0.328592	0.557	0.53	9.36e-193	Endothelial cells
EHD3	5.25e-196	0.278224	0.604	0.646	1.05e-192	Endothelial cells
PLAU	3.98e-194	0.263338	0.662	0.715	7.95e-191	Endothelial cells
TPX2	3.02e-193	0.68758	0.568	0.577	6.05e-190	Endothelial cells
DLGAP5	3.9e-189	0.555071	0.543	0.551	7.81e-186	Endothelial cells
RHOB	5.87e-188	0.354118	0.938	0.913	1.17e-184	Endothelial cells
KIF20B	3.45e-179	0.455164	0.588	0.587	6.9e-176	Endothelial cells
MCM5	2.51e-175	0.313779	0.631	0.62	5.01e-172	Endothelial cells
CCNB1	1.26e-174	0.828994	0.594	0.614	2.52e-171	Endothelial cells
KCNE3	5.46e-172	0.28029	0.566	0.471	1.09e-168	Endothelial cells
ORC6	4.25e-170	0.274835	0.523	0.495	8.51e-167	Endothelial cells
THSD7A	1.49e-169	0.290961	0.559	0.525	2.97e-166	Endothelial cells
PGF	2.13e-169	0.529911	0.593	0.634	4.25e-166	Endothelial cells
FEN1	7.29e-167	0.30321	0.557	0.55	1.46e-163	Endothelial cells
CIP2A	1.94e-166	0.265469	0.516	0.501	3.87e-163	Endothelial cells
NDC80	1.41e-165	0.381551	0.506	0.506	2.83e-162	Endothelial cells
AURKA	4.93e-165	0.328326	0.481	0.461	9.87e-162	Endothelial cells
KIF14	8.05e-162	0.257764	0.45	0.438	1.61e-158	Endothelial cells
PTTG1	1.7e-161	0.786625	0.645	0.664	3.41e-158	Endothelial cells
SRM	9.81e-161	0.25875	0.883	0.869	1.96e-157	Endothelial cells
CDKN3	1.42e-160	0.653138	0.616	0.684	2.85e-157	Endothelial cells
PLK1	2.76e-158	0.464416	0.478	0.481	5.52e-155	Endothelial cells
FANCI	5.03e-154	0.262895	0.518	0.514	1.01e-150	Endothelial cells
HMMR	6.51e-150	0.677374	0.531	0.571	1.3e-146	Endothelial cells
USP1	1.08e-147	0.289284	0.671	0.643	2.16e-144	Endothelial cells
SGO2	7.8e-144	0.392219	0.554	0.591	1.56e-140	Endothelial cells
GTSE1	1.93e-138	0.518288	0.544	0.587	3.86e-135	Endothelial cells
NCL	1.12e-133	0.279609	0.945	0.927	2.24e-130	Endothelial cells
TUBA1A	6.14e-132	0.255169	0.935	0.908	1.23e-128	Endothelial cells
MYBL2	8.4e-132	0.316212	0.533	0.56	1.68e-128	Endothelial cells
SGO1	3.71e-128	0.262395	0.47	0.475	7.43e-125	Endothelial cells
PBK	5.74e-128	0.407341	0.532	0.589	1.15e-124	Endothelial cells
PHF19	1.05e-127	0.286442	0.617	0.665	2.11e-124	Endothelial cells
CDC25B	7.5e-127	0.257795	0.586	0.597	1.5e-123	Endothelial cells
EDN1	1.83e-121	0.315788	0.415	0.332	3.66e-118	Endothelial cells
ANLN	9.82e-121	0.410189	0.539	0.603	1.96e-117	Endothelial cells
KIF23	5.8e-120	0.446093	0.518	0.572	1.16e-116	Endothelial cells
NCAPG	4.75e-110	0.40718	0.527	0.596	9.51e-107	Endothelial cells
MCM4	6.46e-106	0.275655	0.557	0.559	1.29e-102	Endothelial cells
PRC1	1.42e-104	0.305065	0.508	0.569	2.83e-101	Endothelial cells
AURKB	3.25e-104	0.366068	0.497	0.561	6.5e-101	Endothelial cells
SHCBP1	1.26e-101	0.305156	0.542	0.631	2.52e-98	Endothelial cells
BTNL9	5.24e-101	0.28314	0.619	0.592	1.05e-97	Endothelial cells
GINS2	7.01e-97	0.296162	0.498	0.517	1.4e-93	Endothelial cells
AQP1	3.03e-93	0.627703	0.611	0.603	6.05e-90	Endothelial cells
CDCA3	1e-90	0.319786	0.473	0.517	2e-87	Endothelial cells
DIAPH3	1.13e-88	0.258479	0.516	0.563	2.27e-85	Endothelial cells
CCNB2	2.5e-88	0.508255	0.537	0.628	5e-85	Endothelial cells
CDC20	1.63e-85	0.642996	0.516	0.604	3.26e-82	Endothelial cells
HIST1H4C	1.2e-80	0.656109	0.62	0.626	2.41e-77	Endothelial cells
FAM9C	8.29e-76	0.431482	0.495	0.588	1.66e-72	Endothelial cells
CEP55	8.66e-64	0.350221	0.486	0.571	1.73e-60	Endothelial cells
DEPDC1	6.53e-63	0.379688	0.486	0.591	1.31e-59	Endothelial cells
CTGF	2.53e-59	0.419722	0.857	0.777	5.07e-56	Endothelial cells
CENPA	1.09e-58	0.281132	0.475	0.567	2.17e-55	Endothelial cells
KIF4A	6.22e-55	0.262815	0.469	0.559	1.24e-51	Endothelial cells
HELLS	1.11e-52	0.264155	0.524	0.601	2.21e-49	Endothelial cells
GJA4	6.21e-41	0.389493	0.411	0.46	1.24e-37	Endothelial cells
SPC25	5.34e-27	0.257698	0.443	0.577	1.07e-23	Endothelial cells
GPIHBP1	9.49e-27	0.250475	0.475	0.516	1.9e-23	Endothelial cells
KIF20A	1.37e-24	0.260273	0.476	0.6	2.73e-21	Endothelial cells
ACKR1	4.3e-14	0.642773	0.438	0.565	8.6e-11	Endothelial cells
ODC1	1.18e-10	0.282862	0.686	0.723	2.35e-07	Endothelial cells
APOD	0.000572011	0.504032	0.559	0.662	1	Endothelial cells
S100A9	0	3.28652	0.933	0.733	0	Myeloid cells
FTL	0	2.92246	1	0.997	0	Myeloid cells
HLA-DRA	0	2.91705	0.995	0.709	0	Myeloid cells
FCER1G	0	2.78734	0.996	0.723	0	Myeloid cells
TYROBP	0	2.77221	0.999	0.729	0	Myeloid cells
HLA-DRB1	0	2.74307	0.995	0.744	0	Myeloid cells
FABP5	0	2.62584	0.893	0.876	0	Myeloid cells
CTSD	0	2.59564	0.956	0.874	0	Myeloid cells
AIF1	0	2.59039	0.994	0.688	0	Myeloid cells
CTSB	0	2.4833	0.984	0.917	0	Myeloid cells
CD14	0	2.42088	0.931	0.686	0	Myeloid cells
HLA-DPA1	0	2.41131	0.975	0.812	0	Myeloid cells
HMOX1	0	2.39167	0.888	0.64	0	Myeloid cells
CD74	0	2.33719	0.992	0.691	0	Myeloid cells
SRGN	0	2.32672	0.998	0.858	0	Myeloid cells
CTSS	0	2.30947	0.993	0.663	0	Myeloid cells
LYZ	0	2.29108	0.967	0.597	0	Myeloid cells
C1QA	0	2.28409	0.648	0.682	0	Myeloid cells
CD68	0	2.28104	0.952	0.559	0	Myeloid cells
MS4A7	0	2.27668	0.957	0.684	0	Myeloid cells
HLA-DPB1	0	2.22839	0.955	0.767	0	Myeloid cells
CCL3	0	2.20339	0.812	0.669	0	Myeloid cells
TYMP	0	2.15963	0.99	0.781	0	Myeloid cells
LGMN	0	2.12724	0.787	0.792	0	Myeloid cells
CTSL	0	2.0951	0.909	0.914	0	Myeloid cells
IGSF6	0	2.03557	0.922	0.653	0	Myeloid cells
MAFB	0	2.00479	0.94	0.621	0	Myeloid cells
MS4A6A	0	1.97759	0.915	0.685	0	Myeloid cells
LAPTM5	0	1.9489	0.988	0.794	0	Myeloid cells
BLVRB	0	1.93489	0.929	0.793	0	Myeloid cells
PSAP	0	1.92726	0.995	0.95	0	Myeloid cells
HLA-DQB1	0	1.88203	0.818	0.559	0	Myeloid cells
GPNMB	0	1.87799	0.723	0.664	0	Myeloid cells
C1orf162	0	1.87605	0.973	0.677	0	Myeloid cells
CD163	0	1.86395	0.867	0.683	0	Myeloid cells
S100A4	0	1.84811	0.97	0.515	0	Myeloid cells
MS4A4A	0	1.78188	0.836	0.679	0	Myeloid cells
LIPA	0	1.77609	0.859	0.803	0	Myeloid cells
CTSZ	0	1.73769	0.952	0.832	0	Myeloid cells
CYBB	0	1.73751	0.938	0.661	0	Myeloid cells
SAT1	0	1.73177	0.999	0.919	0	Myeloid cells
LST1	0	1.71835	0.948	0.689	0	Myeloid cells
LCP1	0	1.70954	0.975	0.535	0	Myeloid cells
FCGR3A	0	1.70568	0.818	0.675	0	Myeloid cells
GLUL	0	1.6968	0.953	0.769	0	Myeloid cells
PLIN2	0	1.64874	0.927	0.883	0	Myeloid cells
FCN1	0	1.63161	0.715	0.652	0	Myeloid cells
ASAH1	0	1.62372	0.958	0.809	0	Myeloid cells
CCL3L1	0	1.61311	0.665	0.676	0	Myeloid cells
C5AR1	0	1.60289	0.865	0.581	0	Myeloid cells
FCGR2A	0	1.59819	0.918	0.633	0	Myeloid cells
UCP2	0	1.5936	0.918	0.402	0	Myeloid cells
CD36	0	1.58077	0.838	0.752	0	Myeloid cells
CPVL	0	1.56917	0.931	0.583	0	Myeloid cells
FGL2	0	1.54674	0.899	0.68	0	Myeloid cells
ITGB2	0	1.5387	0.955	0.654	0	Myeloid cells
MSR1	0	1.53189	0.838	0.654	0	Myeloid cells
HLA-DMA	0	1.53157	0.908	0.415	0	Myeloid cells
MRC1	0	1.45227	0.789	0.751	0	Myeloid cells
MNDA	0	1.42745	0.872	0.625	0	Myeloid cells
SPI1	0	1.42404	0.92	0.653	0	Myeloid cells
HCST	0	1.41003	0.924	0.675	0	Myeloid cells
MPEG1	0	1.39367	0.896	0.658	0	Myeloid cells
LGALS3	0	1.34937	0.947	0.847	0	Myeloid cells
PLA2G7	0	1.32787	0.77	0.428	0	Myeloid cells
SAMHD1	0	1.31465	0.965	0.827	0	Myeloid cells
CD52	0	1.31343	0.863	0.573	0	Myeloid cells
CD53	0	1.29755	0.925	0.624	0	Myeloid cells
ADAP2	0	1.28762	0.827	0.686	0	Myeloid cells
FOLR2	0	1.28748	0.65	0.603	0	Myeloid cells
VSIG4	0	1.28418	0.689	0.662	0	Myeloid cells
NPL	0	1.27884	0.803	0.642	0	Myeloid cells
C3AR1	0	1.25742	0.857	0.67	0	Myeloid cells
RNASET2	0	1.24848	0.917	0.535	0	Myeloid cells
PHACTR1	0	1.24088	0.804	0.591	0	Myeloid cells
DAB2	0	1.23156	0.839	0.914	0	Myeloid cells
CORO1A	0	1.22186	0.931	0.634	0	Myeloid cells
CSF1R	0	1.19505	0.842	0.65	0	Myeloid cells
NCF2	0	1.16533	0.83	0.642	0	Myeloid cells
HLA-DMB	0	1.16319	0.786	0.561	0	Myeloid cells
SLA	0	1.16272	0.873	0.612	0	Myeloid cells
SLC11A1	0	1.16207	0.769	0.534	0	Myeloid cells
MPP1	0	1.14688	0.811	0.74	0	Myeloid cells
CD84	0	1.13879	0.773	0.594	0	Myeloid cells
ACP5	0	1.13082	0.673	0.366	0	Myeloid cells
ARHGDIB	0	1.12978	0.972	0.891	0	Myeloid cells
PTPRC	0	1.12732	0.945	0.603	0	Myeloid cells
FPR1	0	1.1231	0.708	0.605	0	Myeloid cells
FYB1	0	1.12183	0.856	0.533	0	Myeloid cells
DUSP1	0	1.11695	0.972	0.938	0	Myeloid cells
TGFBI	0	1.1129	0.884	0.758	0	Myeloid cells
PDK4	0	1.10666	0.81	0.657	0	Myeloid cells
CCR1	0	1.10238	0.812	0.609	0	Myeloid cells
AP1S21	0	1.1002	0.936	0.831	0	Myeloid cells
STAB1	0	1.09412	0.754	0.79	0	Myeloid cells
ZEB2	0	1.08593	0.943	0.856	0	Myeloid cells
BCL2A1	0	1.07622	0.736	0.64	0	Myeloid cells
LY96	0	1.03866	0.839	0.798	0	Myeloid cells
RNASE6	0	1.03461	0.75	0.633	0	Myeloid cells
FPR3	0	1.02619	0.718	0.616	0	Myeloid cells
PLEK	0	1.02539	0.813	0.609	0	Myeloid cells
DOK2	0	1.02465	0.833	0.591	0	Myeloid cells
NFKBIA	0	1.02218	0.938	0.887	0	Myeloid cells
CTSC	0	1.01919	0.922	0.786	0	Myeloid cells
FCGR1A	0	1.01431	0.73	0.628	0	Myeloid cells
NCKAP1L	0	0.999138	0.826	0.633	0	Myeloid cells
COTL1	0	0.986316	0.984	0.915	0	Myeloid cells
KCTD12	0	0.97474	0.902	0.77	0	Myeloid cells
LAIR1	0	0.97276	0.762	0.606	0	Myeloid cells
LILRB2	0	0.968409	0.727	0.649	0	Myeloid cells
CAPG	0	0.968254	0.7	0.388	0	Myeloid cells
HCLS1	0	0.956405	0.864	0.714	0	Myeloid cells
CD83	0	0.95574	0.711	0.547	0	Myeloid cells
LSP1	0	0.948992	0.731	0.572	0	Myeloid cells
CTSH	0	0.937171	0.79	0.536	0	Myeloid cells
LRRC25	0	0.935775	0.757	0.638	0	Myeloid cells
SMIM25	0	0.933884	0.69	0.595	0	Myeloid cells
TNFSF13B	0	0.930146	0.734	0.58	0	Myeloid cells
ATP6V1B2	0	0.928037	0.822	0.662	0	Myeloid cells
SERPINA1	0	0.921881	0.698	0.452	0	Myeloid cells
HAVCR2	0	0.885974	0.707	0.513	0	Myeloid cells
RGS2	0	0.885471	0.692	0.689	0	Myeloid cells
LY86	0	0.884921	0.719	0.651	0	Myeloid cells
EMP3	0	0.876473	0.956	0.905	0	Myeloid cells
44621	0	0.86519	0.696	0.645	0	Myeloid cells
SLCO2B1	0	0.864243	0.683	0.476	0	Myeloid cells
CFD	0	0.858291	0.762	0.655	0	Myeloid cells
ABCA1	0	0.853901	0.707	0.455	0	Myeloid cells
CD48	0	0.8499	0.819	0.589	0	Myeloid cells
GADD45B	0	0.845046	0.827	0.801	0	Myeloid cells
MAF	0	0.841204	0.765	0.779	0	Myeloid cells
SKAP2	0	0.834112	0.843	0.615	0	Myeloid cells
SAMSN1	0	0.831759	0.718	0.554	0	Myeloid cells
CD44	0	0.827793	0.851	0.61	0	Myeloid cells
LILRB3	0	0.825347	0.713	0.568	0	Myeloid cells
CD37	0	0.808163	0.784	0.574	0	Myeloid cells
EVI2B	0	0.807638	0.716	0.588	0	Myeloid cells
CD86	0	0.807457	0.682	0.55	0	Myeloid cells
SGK1	0	0.803476	0.861	0.889	0	Myeloid cells
PILRA	0	0.799712	0.692	0.434	0	Myeloid cells
ITGAX	0	0.790052	0.674	0.643	0	Myeloid cells
LCP2	0	0.789662	0.748	0.652	0	Myeloid cells
SLC15A3	0	0.782597	0.71	0.689	0	Myeloid cells
CLEC7A	0	0.77435	0.641	0.606	0	Myeloid cells
CD300A	0	0.766967	0.698	0.588	0	Myeloid cells
OGFRL1	0	0.743992	0.732	0.71	0	Myeloid cells
GMFG1	0	0.74092	0.942	0.848	0	Myeloid cells
CD4	0	0.738463	0.677	0.551	0	Myeloid cells
SNX10	0	0.729185	0.696	0.552	0	Myeloid cells
RAB31	0	0.726781	0.809	0.838	0	Myeloid cells
CEBPD	0	0.716103	0.953	0.902	0	Myeloid cells
CPM	0	0.71052	0.722	0.593	0	Myeloid cells
GLIPR1	0	0.709229	0.856	0.77	0	Myeloid cells
FNIP2	0	0.705856	0.719	0.585	0	Myeloid cells
HCK	0	0.654511	0.646	0.603	0	Myeloid cells
PTAFR	0	0.654297	0.628	0.294	0	Myeloid cells
SDF2L1	0	0.649876	0.802	0.859	0	Myeloid cells
LAP3	0	0.643907	0.826	0.864	0	Myeloid cells
PTPRE	0	0.635222	0.796	0.791	0	Myeloid cells
EPB41L3	0	0.631216	0.611	0.536	0	Myeloid cells
GLRX	0	0.628952	0.874	0.823	0	Myeloid cells
IL18	0	0.61085	0.618	0.372	0	Myeloid cells
SLC1A3	0	0.604692	0.57	0.486	0	Myeloid cells
ID2	0	0.600731	0.749	0.586	0	Myeloid cells
TNFAIP2	0	0.59156	0.657	0.528	0	Myeloid cells
RAB20	0	0.589667	0.633	0.414	0	Myeloid cells
DNAJC15	0	0.576129	0.779	0.663	0	Myeloid cells
CD180	0	0.56257	0.578	0.443	0	Myeloid cells
TSC22D3	0	0.560763	0.8	0.734	0	Myeloid cells
KLF6	0	0.554272	0.961	0.948	0	Myeloid cells
LPAR6	0	0.537651	0.632	0.54	0	Myeloid cells
DOCK8	0	0.535456	0.627	0.549	0	Myeloid cells
KYNU	0	0.526442	0.516	0.298	0	Myeloid cells
NCEH1	0	0.503897	0.573	0.431	0	Myeloid cells
FOLR3	0	0.458259	0.259	0.174	0	Myeloid cells
CEBPA	0	0.446079	0.468	0.209	0	Myeloid cells
BST2	0	0.377869	0.911	0.942	0	Myeloid cells
NEAT11	0	0.374496	0.993	0.97	0	Myeloid cells
CXCL3	1.67e-307	1.18584	0.496	0.41	3.34e-304	Myeloid cells
TLR4	1.44e-306	0.642855	0.669	0.73	2.88e-303	Myeloid cells
BASP1	1.19e-303	0.688644	0.721	0.718	2.38e-300	Myeloid cells
FGR	3.76e-303	0.6857	0.592	0.548	7.53e-300	Myeloid cells
GPR183	1.49e-293	1.08256	0.64	0.628	2.99e-290	Myeloid cells
CCL2	2.5e-290	2.05712	0.687	0.775	5e-287	Myeloid cells
NR4A2	2.5e-288	0.757797	0.614	0.53	5e-285	Myeloid cells
SOD2	8.86e-282	0.690775	0.729	0.692	1.77e-278	Myeloid cells
LILRB4	8.18e-280	0.643006	0.585	0.524	1.64e-276	Myeloid cells
SLC16A3	4.75e-273	0.420835	0.674	0.548	9.5e-270	Myeloid cells
IFI6	1.48e-271	0.55221	0.841	0.886	2.97e-268	Myeloid cells
IRF8	6.86e-266	0.523266	0.594	0.55	1.37e-262	Myeloid cells
LILRB1	1.61e-262	0.587859	0.555	0.495	3.22e-259	Myeloid cells
RASSF4	9.3e-260	0.519547	0.548	0.503	1.86e-256	Myeloid cells
THBS1	1.2e-257	0.256102	0.456	0.884	2.4e-254	Myeloid cells
C1QC	1.2e-255	1.95296	0.607	0.634	2.4e-252	Myeloid cells
TFEC	1.01e-251	0.602384	0.588	0.575	2.02e-248	Myeloid cells
FBP1	2.13e-247	0.559621	0.513	0.421	4.26e-244	Myeloid cells
APBB1IP	4.97e-247	0.521407	0.603	0.561	9.94e-244	Myeloid cells
LHFPL2	2.42e-246	0.594838	0.657	0.698	4.85e-243	Myeloid cells
GIMAP41	3.44e-239	0.526302	0.736	0.785	6.88e-236	Myeloid cells
GPR34	7.6e-238	0.7035	0.607	0.649	1.52e-234	Myeloid cells
CXCL2	1.24e-237	1.23984	0.583	0.601	2.48e-234	Myeloid cells
HBEGF	9.35e-237	0.557303	0.557	0.488	1.87e-233	Myeloid cells
HSPA1A	8.18e-234	0.638516	0.778	0.688	1.64e-230	Myeloid cells
IER3	3.56e-232	0.694107	0.841	0.848	7.12e-229	Myeloid cells
RGS1	1.21e-231	0.834192	0.547	0.493	2.43e-228	Myeloid cells
SEC11C	1.02e-227	0.367364	0.684	0.608	2.04e-224	Myeloid cells
MERTK	2.45e-226	0.564877	0.584	0.598	4.91e-223	Myeloid cells
PLAUR	4.15e-223	0.519385	0.773	0.805	8.3e-220	Myeloid cells
CD931	2.81e-217	0.387329	0.762	0.825	5.62e-214	Myeloid cells
IFI30	3.2e-205	0.688148	0.513	0.478	6.4e-202	Myeloid cells
C1QB	1.54e-204	2.207	0.602	0.671	3.08e-201	Myeloid cells
HLA-DQA1	5.14e-203	1.59563	0.519	0.494	1.03e-199	Myeloid cells
CXCR4	1.86e-202	0.558597	0.626	0.558	3.71e-199	Myeloid cells
SLC43A3	3.1e-200	0.558319	0.635	0.725	6.19e-197	Myeloid cells
CSTA	8.92e-194	0.620923	0.637	0.718	1.78e-190	Myeloid cells
MXD1	3.98e-184	0.257991	0.364	0.309	7.95e-181	Myeloid cells
SIGLEC1	4.1e-177	0.672774	0.58	0.658	8.2e-174	Myeloid cells
ISG15	6.54e-173	0.679222	0.813	0.927	1.31e-169	Myeloid cells
TLR2	6.85e-173	0.669377	0.573	0.629	1.37e-169	Myeloid cells
LYVE11	2.76e-171	0.276431	0.352	0.801	5.52e-168	Myeloid cells
IL1B	1.83e-165	1.39115	0.572	0.643	3.67e-162	Myeloid cells
ZNF331	2.2e-164	0.711108	0.556	0.578	4.4e-161	Myeloid cells
PLSCR1	2.87e-162	0.38727	0.772	0.815	5.74e-159	Myeloid cells
LILRA5	1.24e-159	0.73973	0.537	0.535	2.48e-156	Myeloid cells
VMO1	2.56e-158	0.281675	0.183	0.559	5.13e-155	Myeloid cells
HSPA6	2.43e-157	0.264594	0.266	0.256	4.86e-154	Myeloid cells
FCER1A	1.94e-155	0.407142	0.175	0.478	3.88e-152	Myeloid cells
GNB4	1.96e-149	0.446146	0.682	0.846	3.92e-146	Myeloid cells
MEF2C1	2.04e-141	0.342434	0.756	0.894	4.08e-138	Myeloid cells
SCD	5.77e-140	0.261154	0.388	0.368	1.15e-136	Myeloid cells
CCL4L2	7.79e-140	0.987129	0.49	0.524	1.56e-136	Myeloid cells
AC020656.1	3.15e-130	0.489628	0.446	0.429	6.3e-127	Myeloid cells
BIRC3	1.79e-129	0.331207	0.367	0.357	3.57e-126	Myeloid cells
FCGR2B	4.09e-126	0.532569	0.287	0.295	8.17e-123	Myeloid cells
HAMP	5.15e-126	0.330075	0.263	0.28	1.03e-122	Myeloid cells
HSP90AA1	2.33e-121	0.266805	0.994	0.996	4.66e-118	Myeloid cells
TREM2	6.31e-115	1.00025	0.525	0.594	1.26e-111	Myeloid cells
ARL4C	1.23e-111	0.418183	0.593	0.643	2.47e-108	Myeloid cells
ITGAM	2.1e-111	0.523545	0.514	0.596	4.2e-108	Myeloid cells
PLXDC2	1.5e-110	0.442392	0.599	0.721	3e-107	Myeloid cells
CLEC2B1	2.99e-109	0.307334	0.742	0.876	5.99e-106	Myeloid cells
ITGA4	2.22e-108	0.450178	0.559	0.651	4.43e-105	Myeloid cells
COLEC12	6.39e-107	0.449556	0.44	0.492	1.28e-103	Myeloid cells
CCL4	2.98e-106	0.428006	0.56	0.631	5.97e-103	Myeloid cells
CMKLR1	8.34e-106	0.501301	0.566	0.704	1.67e-102	Myeloid cells
NFKBIZ	1.27e-105	0.53066	0.705	0.792	2.54e-102	Myeloid cells
CALHM6	2.52e-95	0.547946	0.518	0.611	5.03e-92	Myeloid cells
BCAT1	2.16e-94	0.442559	0.648	0.817	4.33e-91	Myeloid cells
RAB42	5e-94	0.330965	0.392	0.439	1e-90	Myeloid cells
IL1R2	1.48e-93	0.253135	0.274	0.35	2.96e-90	Myeloid cells
UPP1	3.38e-93	0.394307	0.678	0.813	6.76e-90	Myeloid cells
ATF3	8.17e-91	0.264312	0.573	0.557	1.63e-87	Myeloid cells
GPRIN3	3.35e-86	0.257015	0.418	0.453	6.71e-83	Myeloid cells
ABI3	1.34e-85	0.491577	0.582	0.73	2.67e-82	Myeloid cells
DHRS9	6.99e-85	0.433401	0.422	0.49	1.4e-81	Myeloid cells
BTK	7.38e-85	0.425815	0.491	0.542	1.48e-81	Myeloid cells
LMO21	2.68e-84	0.35631	0.673	0.823	5.37e-81	Myeloid cells
RNASE1	7.34e-83	1.25508	0.693	0.854	1.47e-79	Myeloid cells
CXCL10	2.03e-81	0.376524	0.076	0.404	4.06e-78	Myeloid cells
GIMAP71	7.2e-79	0.266376	0.626	0.724	1.44e-75	Myeloid cells
MITF	1.96e-75	0.301734	0.405	0.479	3.91e-72	Myeloid cells
NLRP3	3.44e-75	0.686692	0.476	0.57	6.87e-72	Myeloid cells
S100A8	6.37e-74	2.21599	0.508	0.623	1.27e-70	Myeloid cells
SLAMF8	1.07e-73	0.307871	0.393	0.435	2.15e-70	Myeloid cells
SPP1	1.5e-73	2.85087	0.54	0.667	2.99e-70	Myeloid cells
CD300LF	2.09e-73	0.420933	0.487	0.586	4.17e-70	Myeloid cells
FOSB	1.3e-70	0.252738	0.845	0.914	2.59e-67	Myeloid cells
CYTIP	1.7e-70	0.342087	0.416	0.446	3.39e-67	Myeloid cells
CLEC10A	5.5e-68	0.858164	0.492	0.598	1.1e-64	Myeloid cells
APOE	5.87e-66	0.377055	0.623	0.868	1.17e-62	Myeloid cells
VCAN	6.08e-65	1.60348	0.539	0.673	1.22e-61	Myeloid cells
ATF5	1.23e-62	0.319693	0.506	0.588	2.46e-59	Myeloid cells
HSPH1	2.78e-59	0.25332	0.662	0.704	5.55e-56	Myeloid cells
SLC8A1	1.86e-57	0.486886	0.52	0.667	3.72e-54	Myeloid cells
CH25H	1.09e-56	0.305665	0.283	0.621	2.18e-53	Myeloid cells
OTOA	9.66e-56	0.524957	0.484	0.6	1.93e-52	Myeloid cells
NRP11	7.06e-55	0.413597	0.683	0.914	1.41e-51	Myeloid cells
LILRB5	7.1e-55	0.573204	0.481	0.608	1.42e-51	Myeloid cells
IL10	2.68e-53	0.706239	0.485	0.631	5.35e-50	Myeloid cells
CYP27A1	1.49e-52	0.417027	0.373	0.475	2.97e-49	Myeloid cells
CD28	7.56e-52	0.420158	0.412	0.496	1.51e-48	Myeloid cells
SDS	2.56e-49	0.743489	0.483	0.632	5.13e-46	Myeloid cells
AQP9	2.64e-48	0.517761	0.422	0.529	5.28e-45	Myeloid cells
PTGS2	8.79e-48	0.346191	0.26	0.585	1.76e-44	Myeloid cells
MX1	4.06e-47	0.452208	0.51	0.63	8.12e-44	Myeloid cells
ADGRE2	9.89e-46	0.502701	0.502	0.665	1.98e-42	Myeloid cells
P2RY13	1.92e-43	0.49952	0.411	0.504	3.83e-40	Myeloid cells
CYP1B1	2.38e-41	0.282786	0.278	0.587	4.76e-38	Myeloid cells
SUCNR1	3.74e-39	0.308504	0.411	0.523	7.47e-36	Myeloid cells
AREG	1.09e-37	1.02594	0.406	0.513	2.17e-34	Myeloid cells
CLEC5A	1.24e-37	0.281931	0.256	0.535	2.48e-34	Myeloid cells
EREG	2.7e-37	0.777588	0.266	0.56	5.4e-34	Myeloid cells
GPAT3	3.61e-34	0.295092	0.356	0.471	7.22e-31	Myeloid cells
CD9	8.61e-34	0.369648	0.583	0.663	1.72e-30	Myeloid cells
S100A12	2.32e-33	0.860941	0.303	0.569	4.63e-30	Myeloid cells
JAML	5.92e-30	0.58155	0.42	0.526	1.18e-26	Myeloid cells
CD1C	3.92e-29	0.580348	0.298	0.578	7.84e-26	Myeloid cells
CFP	7.07e-29	0.645712	0.451	0.618	1.41e-25	Myeloid cells
GBP1	9.2e-29	0.329112	0.615	0.775	1.84e-25	Myeloid cells
SECTM1	2.61e-25	0.36217	0.434	0.574	5.21e-22	Myeloid cells
C5AR2	3.78e-23	0.307288	0.294	0.567	7.56e-20	Myeloid cells
F13A1	7.18e-23	0.642366	0.407	0.551	1.44e-19	Myeloid cells
OLR1	8.25e-23	0.305836	0.246	0.518	1.65e-19	Myeloid cells
CXorf21	1.22e-21	0.365331	0.419	0.533	2.43e-18	Myeloid cells
TREM1	2e-21	0.583796	0.436	0.601	4.01e-18	Myeloid cells
ALOX5	6.27e-20	0.259506	0.305	0.429	1.25e-16	Myeloid cells
IFIT2	9.93e-19	0.299394	0.307	0.578	1.99e-15	Myeloid cells
RAB7B	1.95e-18	0.262203	0.393	0.688	3.9e-15	Myeloid cells
LGALS2	5.59e-18	0.541192	0.377	0.517	1.12e-14	Myeloid cells
IFI44L	7.37e-18	0.372578	0.486	0.659	1.47e-14	Myeloid cells
IL1RN	5.73e-17	0.359614	0.251	0.383	1.15e-13	Myeloid cells
MARCO	1.06e-16	0.675934	0.435	0.612	2.11e-13	Myeloid cells
TMIGD3	1.18e-11	0.438575	0.365	0.637	2.37e-08	Myeloid cells
IL4I1	2.26e-10	0.363884	0.39	0.571	4.53e-07	Myeloid cells
THBD	1.62e-09	0.394075	0.425	0.74	3.25e-06	Myeloid cells
RNASE2	1.61e-08	0.303893	0.348	0.454	3.23e-05	Myeloid cells
CD209	3.9e-07	0.420097	0.428	0.642	0.000779327	Myeloid cells
ENTPD11	7.12e-07	0.269283	0.472	0.683	0.00142453	Myeloid cells
TNFAIP3	7.99e-07	0.441268	0.572	0.812	0.00159795	Myeloid cells
APOBEC3A	4.87e-06	0.690158	0.296	0.527	0.0097499	Myeloid cells
SLC40A1	0.000106189	0.518912	0.488	0.739	0.212378	Myeloid cells
CD1D	0.000207428	0.323633	0.345	0.596	0.414857	Myeloid cells
CLEC4E	0.000783816	0.392627	0.269	0.491	1	Myeloid cells
WARS	0.000808318	0.372916	0.555	0.809	1	Myeloid cells
APOC1	0.00577204	1.29127	0.492	0.769	1	Myeloid cells
MCTP1	0.00915828	0.274246	0.372	0.617	1	Myeloid cells
TAGLN	0	0.782707	0.967	0.814	0	Malignant epithelial cells
RBP1	0	0.75123	0.947	0.73	0	Malignant epithelial cells
MYL9	0	0.681517	0.988	0.802	0	Malignant epithelial cells
TPM2	0	0.680241	0.993	0.82	0	Malignant epithelial cells
RHOBTB3	0	0.404795	0.982	0.759	0	Malignant epithelial cells
STAR	0	0.396953	0.982	0.685	0	Malignant epithelial cells
GSTA1	0	0.381204	0.944	0.479	0	Malignant epithelial cells
SERPINE11	0	0.308677	0.975	0.641	0	Malignant epithelial cells
PHLDA21	0	0.291439	0.985	0.584	0	Malignant epithelial cells
RRAD	0	0.276756	0.943	0.47	0	Malignant epithelial cells
GUCY1A2	0	0.261185	0.915	0.545	0	Malignant epithelial cells
ACTA2	0	0.260287	0.988	0.786	0	Malignant epithelial cells
ANGPTL4	0	0.25634	0.972	0.678	0	Malignant epithelial cells
G0S2	0	0.254229	0.972	0.654	0	Malignant epithelial cells
WIPF3	0	0.252089	0.957	0.494	0	Malignant epithelial cells
KRT181	1.06e-301	0.775959	0.955	0.693	2.13e-298	Malignant epithelial cells
NSG1	4.26e-296	0.296535	0.914	0.559	8.51e-293	Malignant epithelial cells
TPM11	1.89e-292	0.538943	0.996	0.795	3.77e-289	Malignant epithelial cells
TSHZ2	2.19e-290	0.337402	0.93	0.559	4.37e-287	Malignant epithelial cells
CALD1	1.71e-284	0.7598	0.988	0.855	3.43e-281	Malignant epithelial cells
PDLIM3	4.41e-267	0.297371	0.933	0.628	8.83e-264	Malignant epithelial cells
FHL2	6.45e-254	0.275479	0.988	0.666	1.29e-250	Malignant epithelial cells
MEG3	7.89e-254	0.313493	0.973	0.748	1.58e-250	Malignant epithelial cells
PPP1R14A	7.68e-250	0.478858	0.95	0.752	1.54e-246	Malignant epithelial cells
IGFBP2	5.86e-243	0.626872	0.995	0.84	1.17e-239	Malignant epithelial cells
PALLD	5.45e-240	0.480479	0.922	0.618	1.09e-236	Malignant epithelial cells
LGALS41	3.27e-229	0.272773	0.769	0.312	6.54e-226	Malignant epithelial cells
FILIP1L	2.21e-226	0.578342	0.982	0.661	4.42e-223	Malignant epithelial cells
CDH11	5.41e-223	0.3855	0.969	0.69	1.08e-219	Malignant epithelial cells
TCAF1	6.42e-219	0.359963	0.957	0.727	1.28e-215	Malignant epithelial cells
TNFRSF12A1	2.78e-212	0.416484	0.961	0.588	5.56e-209	Malignant epithelial cells
NR2F2	3.74e-209	0.446296	0.965	0.773	7.48e-206	Malignant epithelial cells
HYI	3.72e-157	0.252748	0.917	0.66	7.44e-154	Malignant epithelial cells
APOE1	8.93e-153	0.410237	0.967	0.808	1.79e-149	Malignant epithelial cells
IGFBP5	2.25e-147	0.486525	0.826	0.6	4.51e-144	Malignant epithelial cells
ACSM3	1.58e-141	0.305418	0.779	0.49	3.15e-138	Malignant epithelial cells
PTX3	1.37e-137	0.823379	0.928	0.707	2.75e-134	Malignant epithelial cells
COL1A2	3.6e-136	0.305119	0.965	0.782	7.19e-133	Malignant epithelial cells
KRT81	2.06e-135	0.530648	0.818	0.56	4.12e-132	Malignant epithelial cells
CTNNAL1	3.6e-134	0.343891	0.95	0.733	7.21e-131	Malignant epithelial cells
BEX3	4.37e-133	0.37557	0.963	0.818	8.74e-130	Malignant epithelial cells
S100A161	7.4e-126	0.342466	0.993	0.808	1.48e-122	Malignant epithelial cells
PDLIM41	6.37e-123	0.323969	0.789	0.491	1.27e-119	Malignant epithelial cells
FN1	6.47e-117	0.338003	0.982	0.771	1.29e-113	Malignant epithelial cells
FXYD31	6.32e-112	0.271552	0.258	0.318	1.26e-108	Malignant epithelial cells
GPC1	8.43e-101	0.317734	0.849	0.613	1.69e-97	Malignant epithelial cells
NUPR1	2.27e-99	0.317828	0.897	0.6	4.53e-96	Malignant epithelial cells
NME11	7.36e-97	0.27977	0.99	0.842	1.47e-93	Malignant epithelial cells
SERPINH1	1.03e-95	0.308579	0.988	0.828	2.05e-92	Malignant epithelial cells
KRT191	5.31e-86	0.458241	0.767	0.462	1.06e-82	Malignant epithelial cells
CCDC3	1.27e-84	0.385733	0.758	0.53	2.54e-81	Malignant epithelial cells
CITED2	3.16e-76	0.319302	0.953	0.746	6.32e-73	Malignant epithelial cells
SRM1	7.32e-72	0.290334	0.986	0.856	1.46e-68	Malignant epithelial cells
MYLK	9.09e-72	0.295285	0.829	0.63	1.82e-68	Malignant epithelial cells
COL18A1	1.2e-70	0.317885	0.871	0.721	2.4e-67	Malignant epithelial cells
GADD45A	3.15e-65	0.405472	0.89	0.662	6.3e-62	Malignant epithelial cells
RARRES2	6.37e-60	0.312276	0.804	0.565	1.27e-56	Malignant epithelial cells
RPS27L	4.44e-56	0.2612	0.997	0.929	8.87e-53	Malignant epithelial cells
WFDC21	1.44e-41	0.389122	0.604	0.311	2.88e-38	Malignant epithelial cells
PLCG2	1.88e-37	0.378307	0.421	0.302	3.76e-34	Malignant epithelial cells
KCNQ1OT1	4.89e-37	0.375921	0.818	0.687	9.77e-34	Malignant epithelial cells
RND3	1.15e-36	0.292633	0.866	0.666	2.29e-33	Malignant epithelial cells
GPX2	1.75e-34	0.257116	0.289	0.274	3.5e-31	Malignant epithelial cells
BTG3	1.01e-31	0.283103	0.727	0.648	2.03e-28	Malignant epithelial cells
CDH6	2.58e-31	0.27821	0.414	0.356	5.16e-28	Malignant epithelial cells
SPARC1	3.19e-31	0.250634	0.989	0.92	6.37e-28	Malignant epithelial cells
APOA11	1.34e-26	0.312435	0.666	0.542	2.68e-23	Malignant epithelial cells
CYR61	4.41e-26	0.281477	0.968	0.806	8.82e-23	Malignant epithelial cells
CTGF1	7.14e-26	0.250313	0.959	0.768	1.43e-22	Malignant epithelial cells
MEST	4.74e-24	0.260106	0.666	0.55	9.48e-21	Malignant epithelial cells
CD241	4.94e-24	0.379182	0.426	0.314	9.89e-21	Malignant epithelial cells
PEG10	1.02e-21	0.354195	0.643	0.512	2.03e-18	Malignant epithelial cells
PCP4	3.1e-21	0.336513	0.388	0.123	6.2e-18	Malignant epithelial cells
DPYSL3	2.88e-18	0.275744	0.748	0.672	5.77e-15	Malignant epithelial cells
SH3BP4	1.08e-16	0.263021	0.592	0.366	2.16e-13	Malignant epithelial cells
DAPL1	1.18e-16	0.34039	0.463	0.407	2.37e-13	Malignant epithelial cells
PHGDH	1.47e-15	0.359134	0.617	0.531	2.93e-12	Malignant epithelial cells
UCHL1	6.25e-14	0.269022	0.582	0.425	1.25e-10	Malignant epithelial cells
IGKC	2.32e-10	0.279214	0.559	0.407	4.64e-07	Malignant epithelial cells
GAS6	3.86e-08	0.283224	0.65	0.56	7.71e-05	Malignant epithelial cells
EPCAM1	0.00393107	0.304171	0.555	0.348	1	Malignant epithelial cells
ACTA21	0	2.07665	0.973	0.792	0	Fibroblast
TAGLN1	0	1.75956	0.983	0.815	0	Fibroblast
TIMP11	0	1.51204	0.995	0.994	0	Fibroblast
COL3A1	0	1.4378	0.979	0.82	0	Fibroblast
SPON2	0	1.43165	0.891	0.699	0	Fibroblast
RGS5	0	1.39935	0.89	0.591	0	Fibroblast
COL1A1	0	1.34043	0.968	0.827	0	Fibroblast
COL1A21	0	1.33315	0.979	0.784	0	Fibroblast
BGN	0	1.2781	0.975	0.718	0	Fibroblast
COL4A11	0	1.25317	0.974	0.869	0	Fibroblast
TPM21	0	1.20944	1	0.824	0	Fibroblast
COL6A2	0	1.16435	0.98	0.837	0	Fibroblast
COL6A1	0	1.14685	0.972	0.824	0	Fibroblast
FN11	0	1.13932	0.96	0.779	0	Fibroblast
COL4A21	0	1.09741	0.981	0.841	0	Fibroblast
COL6A3	0	1.08621	0.899	0.694	0	Fibroblast
MYL91	0	1.08054	0.998	0.806	0	Fibroblast
CYR611	0	1.07112	0.931	0.814	0	Fibroblast
STAR1	0	1.0609	0.85	0.707	0	Fibroblast
C7	0	1.04766	0.866	0.722	0	Fibroblast
CALD11	0	1.04763	1	0.857	0	Fibroblast
C11orf96	0	1.02278	0.946	0.781	0	Fibroblast
SERPINH11	0	0.972485	0.959	0.835	0	Fibroblast
TIMP31	0	0.969514	0.894	0.71	0	Fibroblast
MT2A	0	0.947065	0.992	0.895	0	Fibroblast
DCN	0	0.946137	0.903	0.722	0	Fibroblast
CCDC102B	0	0.919084	0.853	0.624	0	Fibroblast
COL18A11	0	0.915124	0.963	0.714	0	Fibroblast
THBS4	0	0.912318	0.816	0.607	0	Fibroblast
ITGA12	0	0.910813	0.92	0.698	0	Fibroblast
MEG31	0	0.908656	0.919	0.759	0	Fibroblast
SPARC2	0	0.905212	0.991	0.921	0	Fibroblast
THY11	0	0.879057	0.928	0.812	0	Fibroblast
IGFBP21	0	0.874349	0.978	0.846	0	Fibroblast
TPM12	0	0.869106	0.988	0.801	0	Fibroblast
COLEC11	0	0.858319	0.896	0.702	0	Fibroblast
PDGFRB	0	0.835407	0.92	0.673	0	Fibroblast
ID31	0	0.833425	0.941	0.802	0	Fibroblast
EMILIN1	0	0.830998	0.916	0.703	0	Fibroblast
CARMN	0	0.816626	0.84	0.674	0	Fibroblast
COL5A2	0	0.808932	0.938	0.693	0	Fibroblast
VIM	0	0.802102	1	0.998	0	Fibroblast
LOXL21	0	0.786018	0.905	0.773	0	Fibroblast
APOE2	0	0.768826	0.933	0.816	0	Fibroblast
TFPI	0	0.75943	0.898	0.647	0	Fibroblast
NR2F21	0	0.748892	0.986	0.775	0	Fibroblast
PDLIM31	0	0.73906	0.864	0.643	0	Fibroblast
F2R	0	0.717517	0.882	0.727	0	Fibroblast
PCOLCE	0	0.717483	0.867	0.66	0	Fibroblast
LHFPL6	0	0.698916	0.929	0.757	0	Fibroblast
ANGPTL41	0	0.680994	0.895	0.694	0	Fibroblast
RGS4	0	0.679198	0.807	0.631	0	Fibroblast
LGALS11	0	0.674195	1	0.992	0	Fibroblast
A2M1	0	0.651582	0.963	0.861	0	Fibroblast
IGFBP71	0	0.650737	1	0.921	0	Fibroblast
COL5A3	0	0.639067	0.837	0.641	0	Fibroblast
FKBP10	0	0.636992	0.914	0.716	0	Fibroblast
CLEC11A	0	0.636499	0.928	0.807	0	Fibroblast
CFH	0	0.628061	0.839	0.676	0	Fibroblast
PALLD1	0	0.625455	0.894	0.628	0	Fibroblast
PTN	0	0.618192	0.744	0.56	0	Fibroblast
SELENOM	0	0.596329	0.973	0.789	0	Fibroblast
PEG101	0	0.590832	0.819	0.495	0	Fibroblast
GPC11	0	0.589278	0.853	0.618	0	Fibroblast
FBN1	0	0.583359	0.897	0.75	0	Fibroblast
PHLDA1	0	0.576539	0.926	0.765	0	Fibroblast
LAMB1	0	0.57122	0.924	0.793	0	Fibroblast
EPS8	0	0.568528	0.948	0.708	0	Fibroblast
PDE1A	0	0.554893	0.823	0.587	0	Fibroblast
TCF21	0	0.552835	0.848	0.688	0	Fibroblast
LAMC3	0	0.539876	0.791	0.6	0	Fibroblast
GUCY1B1	0	0.515758	0.728	0.55	0	Fibroblast
WLS	0	0.512313	0.856	0.644	0	Fibroblast
IFITM31	0	0.500606	0.996	0.982	0	Fibroblast
ADAMTS2	0	0.499036	0.77	0.639	0	Fibroblast
COL5A1	0	0.47507	0.873	0.721	0	Fibroblast
RASGRP2	0	0.472939	0.816	0.674	0	Fibroblast
DLC11	0	0.472062	0.913	0.777	0	Fibroblast
RHOBTB31	0	0.471868	0.915	0.772	0	Fibroblast
ECM1	0	0.467894	0.829	0.72	0	Fibroblast
KDELR3	0	0.459678	0.83	0.625	0	Fibroblast
CDH111	0	0.441566	0.914	0.702	0	Fibroblast
ITM2C1	0	0.399487	0.909	0.655	0	Fibroblast
IL7R	0	0.274747	0.784	0.623	0	Fibroblast
TDO2	3.84e-306	1.01511	0.709	0.63	7.67e-303	Fibroblast
SPARCL11	4.64e-300	0.476133	0.976	0.861	9.29e-297	Fibroblast
PDGFRA	1.89e-295	0.471062	0.814	0.666	3.79e-292	Fibroblast
PDLIM12	1.6e-294	0.508115	0.966	0.769	3.2e-291	Fibroblast
FILIP1L1	2.23e-291	0.452043	0.925	0.675	4.46e-288	Fibroblast
PPP1R14A1	1.01e-290	0.873442	0.916	0.761	2.03e-287	Fibroblast
TCAF11	5.56e-287	0.494064	0.897	0.739	1.11e-283	Fibroblast
NDN	8.24e-286	0.347525	0.893	0.674	1.65e-282	Fibroblast
CERCAM	2.87e-285	0.333912	0.754	0.644	5.74e-282	Fibroblast
PAPSS2	3.71e-283	0.428557	0.852	0.758	7.43e-280	Fibroblast
AEBP1	1.92e-282	0.322952	0.851	0.661	3.84e-279	Fibroblast
PXDN1	1.2e-279	0.360142	0.919	0.77	2.4e-276	Fibroblast
NEXN	9.61e-279	0.443814	0.812	0.648	1.92e-275	Fibroblast
G0S21	1.45e-278	0.956092	0.802	0.681	2.89e-275	Fibroblast
EFEMP11	7.96e-277	0.657095	0.803	0.653	1.59e-273	Fibroblast
IL33	4.5e-275	0.667895	0.705	0.658	9.01e-272	Fibroblast
PKDCC	1.16e-272	0.331102	0.802	0.545	2.32e-269	Fibroblast
POSTN	4.38e-272	1.34797	0.767	0.668	8.76e-269	Fibroblast
CCDC31	4.14e-268	0.524398	0.743	0.537	8.29e-265	Fibroblast
COL15A11	2.23e-260	0.440553	0.877	0.795	4.46e-257	Fibroblast
NR2F1	4.58e-259	0.530525	0.809	0.697	9.16e-256	Fibroblast
RND31	1.14e-258	0.37579	0.848	0.673	2.29e-255	Fibroblast
NOTCH3	1.54e-257	0.587994	0.689	0.571	3.09e-254	Fibroblast
CCDC801	1.13e-255	0.444539	0.87	0.668	2.27e-252	Fibroblast
SRPX	1.66e-255	0.382678	0.762	0.691	3.32e-252	Fibroblast
IGFBP51	4.78e-255	1.03335	0.81	0.607	9.57e-252	Fibroblast
TFPI2	3.8e-253	1.22377	0.747	0.649	7.6e-250	Fibroblast
HSPA2	6.66e-253	0.579506	0.747	0.655	1.33e-249	Fibroblast
CD591	3.88e-251	0.389392	0.97	0.868	7.77e-248	Fibroblast
GUCY1A21	1.27e-249	0.432114	0.735	0.574	2.54e-246	Fibroblast
AKAP121	1.74e-249	0.635769	0.919	0.77	3.48e-246	Fibroblast
CAV21	3.24e-249	0.406412	0.923	0.76	6.48e-246	Fibroblast
GSTM3	1.12e-240	0.320525	0.897	0.612	2.23e-237	Fibroblast
OAF1	1.37e-236	0.531052	0.858	0.785	2.73e-233	Fibroblast
IGFBP41	5.08e-234	0.520879	0.951	0.846	1.02e-230	Fibroblast
C1QTNF1	1.08e-226	0.360636	0.733	0.635	2.16e-223	Fibroblast
SERPINE12	2.24e-226	0.8876	0.804	0.669	4.48e-223	Fibroblast
LIFR	2.22e-225	0.35584	0.774	0.654	4.44e-222	Fibroblast
RAMP1	4.29e-224	0.489346	0.738	0.609	8.59e-221	Fibroblast
CD248	1.55e-213	0.473809	0.733	0.62	3.11e-210	Fibroblast
THBS2	1.83e-212	0.348248	0.69	0.631	3.66e-209	Fibroblast
COX7A11	2.06e-211	0.290256	0.802	0.734	4.12e-208	Fibroblast
TUBB61	4.05e-210	0.34804	0.912	0.829	8.11e-207	Fibroblast
SDC2	4.29e-210	0.383491	0.814	0.691	8.58e-207	Fibroblast
CYGB	7.92e-207	0.38871	0.64	0.569	1.58e-203	Fibroblast
FJX1	1.88e-204	0.473391	0.728	0.645	3.75e-201	Fibroblast
IL1R1	7.32e-203	0.321664	0.785	0.605	1.46e-199	Fibroblast
PLAT1	2.2e-202	0.358264	0.792	0.603	4.4e-199	Fibroblast
DKK3	4.3e-201	0.383649	0.691	0.596	8.6e-198	Fibroblast
EFEMP2	1.87e-199	0.307381	0.871	0.716	3.73e-196	Fibroblast
SNAI2	2.15e-199	0.349358	0.777	0.732	4.3e-196	Fibroblast
LDHB1	2.88e-197	0.293531	0.988	0.925	5.76e-194	Fibroblast
RBP11	2.96e-197	0.298612	0.934	0.737	5.91e-194	Fibroblast
THBS11	2.93e-195	0.599772	0.84	0.81	5.85e-192	Fibroblast
TNFRSF12A2	7.24e-194	0.51186	0.779	0.617	1.45e-190	Fibroblast
IFITM21	1.63e-192	0.311973	0.975	0.938	3.26e-189	Fibroblast
BEX31	5.54e-191	0.295376	0.963	0.821	1.11e-187	Fibroblast
PLAC9	8.75e-191	0.650291	0.647	0.64	1.75e-187	Fibroblast
CTGF2	8.36e-190	0.975678	0.868	0.783	1.67e-186	Fibroblast
EDIL3	9.04e-189	0.354799	0.652	0.601	1.81e-185	Fibroblast
MEST1	1.14e-183	0.356131	0.705	0.548	2.28e-180	Fibroblast
IL6ST	3.18e-182	0.410414	0.917	0.82	6.35e-179	Fibroblast
ATP5MC1	2.3e-179	0.289909	0.952	0.871	4.6e-176	Fibroblast
ARID5B	4.02e-177	0.403743	0.884	0.695	8.04e-174	Fibroblast
GUCY1A1	5.23e-174	0.439944	0.602	0.577	1.05e-170	Fibroblast
FHL1	2.82e-171	0.258496	0.721	0.601	5.64e-168	Fibroblast
ITGA11	4.36e-171	0.27102	0.618	0.609	8.71e-168	Fibroblast
NDUFA4L21	5.86e-171	0.541924	0.423	0.276	1.17e-167	Fibroblast
SRM2	4.13e-170	0.283828	0.926	0.866	8.25e-167	Fibroblast
SLIT2	2.35e-169	0.333128	0.596	0.526	4.7e-166	Fibroblast
C1R	1.42e-167	0.291552	0.854	0.694	2.84e-164	Fibroblast
MT1E1	2.66e-167	0.394026	0.881	0.685	5.32e-164	Fibroblast
TCIM1	1.86e-166	0.358084	0.78	0.657	3.72e-163	Fibroblast
JAG11	4.07e-164	0.30161	0.81	0.733	8.15e-161	Fibroblast
RRAS1	1.51e-162	0.30457	0.908	0.75	3.02e-159	Fibroblast
LIMA11	9.93e-157	0.285216	0.91	0.717	1.99e-153	Fibroblast
FHL21	3.87e-155	0.273689	0.886	0.685	7.74e-152	Fibroblast
FBLN1	9.43e-155	0.253467	0.627	0.549	1.89e-151	Fibroblast
COL21A1	1.54e-151	0.267953	0.576	0.538	3.07e-148	Fibroblast
NME12	1.99e-150	0.263005	0.92	0.853	3.98e-147	Fibroblast
PHLDA22	4.83e-150	0.443547	0.801	0.614	9.67e-147	Fibroblast
PLN	4.86e-150	0.477946	0.191	0.554	9.72e-147	Fibroblast
HSD11B1	1.54e-146	0.386572	0.609	0.635	3.09e-143	Fibroblast
PEG3	7.7e-143	0.389679	0.784	0.687	1.54e-139	Fibroblast
NNMT1	2.86e-142	0.619279	0.758	0.696	5.73e-139	Fibroblast
SEMA5A	1.28e-141	0.261531	0.613	0.575	2.56e-138	Fibroblast
PCDH18	1.99e-139	0.264014	0.601	0.584	3.98e-136	Fibroblast
TMEM158	4.38e-137	0.392819	0.655	0.604	8.76e-134	Fibroblast
SPOCK1	2.77e-133	0.280248	0.592	0.583	5.54e-130	Fibroblast
NBL11	6.92e-133	0.257015	0.841	0.643	1.38e-129	Fibroblast
CTSC1	3.82e-132	0.298848	0.899	0.798	7.64e-129	Fibroblast
PHGDH1	1.14e-130	0.255406	0.669	0.527	2.28e-127	Fibroblast
PTX31	1.54e-130	1.60454	0.759	0.731	3.08e-127	Fibroblast
FLRT2	2.06e-130	0.358413	0.697	0.675	4.13e-127	Fibroblast
MAP1B1	1.63e-129	0.38471	0.886	0.758	3.26e-126	Fibroblast
WFDC1	6.31e-128	0.55436	0.629	0.576	1.26e-124	Fibroblast
HYI1	1.2e-126	0.325786	0.77	0.683	2.4e-123	Fibroblast
RGS16	8.1e-126	0.560378	0.613	0.559	1.62e-122	Fibroblast
CAV11	2.14e-116	0.347071	0.94	0.797	4.28e-113	Fibroblast
TUBA1B1	4.4e-115	0.355401	0.99	0.974	8.8e-112	Fibroblast
CITED21	9.13e-113	0.328222	0.86	0.761	1.83e-109	Fibroblast
IFIT1	1.57e-108	0.346841	0.73	0.71	3.15e-105	Fibroblast
SYNPO2	1.83e-105	0.364728	0.605	0.605	3.66e-102	Fibroblast
LRRC32	7.66e-103	0.338269	0.596	0.638	1.53e-99	Fibroblast
ADAMTS1	1.1e-100	0.327429	0.785	0.705	2.19e-97	Fibroblast
MYLK1	1.31e-98	0.594158	0.706	0.649	2.62e-95	Fibroblast
SMC41	2.92e-97	0.25976	0.778	0.685	5.84e-94	Fibroblast
PRSS35	2.92e-96	0.26023	0.56	0.581	5.83e-93	Fibroblast
MIR503HG	3e-94	0.328674	0.707	0.686	5.99e-91	Fibroblast
VCAM11	3.12e-94	0.418433	0.763	0.674	6.23e-91	Fibroblast
MGP1	9.61e-90	0.46725	0.935	0.863	1.92e-86	Fibroblast
FDX1	2.22e-88	0.306913	0.825	0.764	4.43e-85	Fibroblast
HGF	9.26e-85	0.351202	0.565	0.64	1.85e-81	Fibroblast
TUBB1	2.18e-82	0.316783	0.972	0.935	4.37e-79	Fibroblast
TBX2	1e-80	0.466763	0.514	0.506	2.01e-77	Fibroblast
KPNA21	9.36e-78	0.268076	0.782	0.75	1.87e-74	Fibroblast
UACA1	4.14e-77	0.325343	0.875	0.751	8.29e-74	Fibroblast
ELN	4.35e-77	0.323678	0.245	0.586	8.71e-74	Fibroblast
FLNA	1.39e-76	0.281959	0.969	0.927	2.78e-73	Fibroblast
F3	2.67e-76	0.366067	0.658	0.65	5.35e-73	Fibroblast
FDXR	3.99e-76	0.276506	0.652	0.63	7.98e-73	Fibroblast
AQP3	2.04e-75	0.327705	0.606	0.618	4.09e-72	Fibroblast
GJA41	1.62e-72	0.348102	0.436	0.453	3.24e-69	Fibroblast
TSPAN71	5.21e-71	0.256063	0.641	0.684	1.04e-67	Fibroblast
VEGFC	8.75e-70	0.330909	0.668	0.671	1.75e-66	Fibroblast
HES4	9.4e-69	0.472688	0.651	0.715	1.88e-65	Fibroblast
TINAGL1	7.39e-68	0.581111	0.626	0.631	1.48e-64	Fibroblast
UBE2S1	6.18e-67	0.269788	0.803	0.734	1.24e-63	Fibroblast
HMGN2	1.6e-61	0.255734	0.964	0.93	3.2e-58	Fibroblast
H2AFZ1	2.31e-61	0.341743	0.965	0.949	4.62e-58	Fibroblast
HEYL	2.11e-54	0.256682	0.528	0.603	4.22e-51	Fibroblast
MYH11	2.28e-54	0.9507	0.306	0.6	4.56e-51	Fibroblast
PDGFA	2.59e-51	0.353649	0.599	0.631	5.18e-48	Fibroblast
HIST1H4C1	9.75e-51	0.410587	0.695	0.616	1.95e-47	Fibroblast
LUM	2.08e-46	0.862055	0.572	0.644	4.16e-43	Fibroblast
FRZB	2.16e-46	0.474922	0.56	0.621	4.32e-43	Fibroblast
ACTG2	3.38e-41	0.888421	0.578	0.659	6.76e-38	Fibroblast
FGF7	3.79e-40	0.259134	0.575	0.626	7.59e-37	Fibroblast
CILP	1.06e-36	0.279605	0.504	0.614	2.11e-33	Fibroblast
ENPEP	3.89e-35	0.263556	0.458	0.515	7.78e-32	Fibroblast
CRYAB	7.28e-31	0.253514	0.473	0.476	1.46e-27	Fibroblast
ID4	4.77e-28	0.383177	0.472	0.498	9.55e-25	Fibroblast
44808	1.48e-26	0.453515	0.479	0.611	2.95e-23	Fibroblast
PRKG1	3.63e-20	0.27264	0.452	0.552	7.26e-17	Fibroblast
CNN1	8.26e-10	0.338447	0.474	0.573	1.65e-06	Fibroblast
CCNB11	7.75e-08	0.30193	0.495	0.624	0.000155052	Fibroblast
PCLAF1	4.68e-07	0.25349	0.555	0.716	0.000936265	Fibroblast
COX4I2	0.000258675	0.256724	0.301	0.494	0.517349	Fibroblast
CSRP2	0.000417693	0.263016	0.418	0.555	0.835387	Fibroblast
KRT182	0.00171473	0.296345	0.719	0.726	1	Fibroblast
PTTG11	0.00302489	0.269408	0.55	0.674	1	Fibroblast
MAP3K7CL	0.00337651	0.307317	0.478	0.65	1	Fibroblast
NKG7	0	3.00336	0.848	0.345	0	T cells
CCL5	0	2.888	0.767	0.249	0	T cells
KLRD1	0	1.78528	0.845	0.343	0	T cells
CD3D	0	1.75308	0.818	0.269	0	T cells
CD69	0	1.71324	0.804	0.343	0	T cells
CTSW	0	1.70233	0.874	0.3	0	T cells
PTPRC1	0	1.67629	0.982	0.636	0	T cells
TRAC	0	1.66716	0.826	0.391	0	T cells
CXCR41	0	1.61661	0.937	0.542	0	T cells
TSC22D31	0	1.51364	0.96	0.729	0	T cells
CD521	0	1.4865	0.917	0.599	0	T cells
CD481	0	1.44222	0.916	0.605	0	T cells
CD3E	0	1.4196	0.789	0.302	0	T cells
CD2	0	1.32779	0.834	0.195	0	T cells
IL321	0	1.31801	0.932	0.763	0	T cells
CORO1A1	0	1.23322	0.901	0.667	0	T cells
FGFBP2	0	1.2319	0.828	0.282	0	T cells
CD371	0	1.18876	0.904	0.586	0	T cells
CCL4L21	0	1.15211	0.838	0.495	0	T cells
S100A41	0	1.13389	0.922	0.566	0	T cells
EVL	0	1.11825	0.82	0.695	0	T cells
HCST1	0	1.09344	0.872	0.704	0	T cells
TRDC	0	0.889481	0.581	0.084	0	T cells
ARHGDIB1	0	0.876974	0.947	0.902	0	T cells
PLAC8	0	0.695873	0.92	0.381	0	T cells
KLRF1	0	0.671651	0.688	0.23	0	T cells
TRGC1	0	0.576314	0.834	0.213	0	T cells
SELL	0	0.552323	0.814	0.417	0	T cells
FCGR3A1	0	0.413295	0.906	0.683	0	T cells
CX3CR1	0	0.31255	0.874	0.401	0	T cells
SRGN1	2.88e-303	0.652541	0.966	0.875	5.76e-300	T cells
CST7	4e-291	2.09483	0.758	0.348	8.01e-288	T cells
CD300A1	4.14e-290	0.268828	0.877	0.587	8.28e-287	T cells
GZMM	7.78e-283	1.40306	0.749	0.341	1.56e-279	T cells
TRBC2	1.39e-277	1.58066	0.756	0.424	2.79e-274	T cells
GZMA	1.45e-273	2.10801	0.742	0.226	2.9e-270	T cells
TRBC1	2.09e-266	1.86963	0.731	0.161	4.18e-263	T cells
KLF2	5.12e-252	1.10333	0.945	0.841	1.02e-248	T cells
CD3G	5.82e-250	1.17571	0.72	0.275	1.16e-246	T cells
KRT86	2.02e-247	0.262324	0.145	0.175	4.03e-244	T cells
CCL41	4.18e-244	2.74625	0.816	0.605	8.37e-241	T cells
GNLY	3.83e-241	2.9324	0.717	0.27	7.66e-238	T cells
CYTIP1	6.85e-239	1.09949	0.755	0.418	1.37e-235	T cells
ISG20	3.67e-235	1.0401	0.818	0.552	7.33e-232	T cells
KLRC1	6.7e-232	0.503503	0.559	0.154	1.34e-228	T cells
DOK21	5.83e-229	0.72311	0.835	0.616	1.17e-225	T cells
ARL4C1	4.26e-224	1.16514	0.804	0.622	8.52e-221	T cells
DUSP2	3.25e-223	1.40522	0.764	0.442	6.5e-220	T cells
CD247	7.38e-220	1.47684	0.712	0.306	1.48e-216	T cells
KLRC2	1.92e-219	0.413324	0.649	0.33	3.84e-216	T cells
FYB11	3.33e-219	0.920685	0.794	0.571	6.66e-216	T cells
LCP11	6.17e-209	0.686758	0.839	0.591	1.23e-205	T cells
LAPTM51	2.03e-207	0.510491	0.941	0.818	4.07e-204	T cells
ID21	4.53e-203	0.973715	0.83	0.597	9.06e-200	T cells
KLRB1	2.84e-200	1.59344	0.683	0.187	5.69e-197	T cells
PLEK1	3.79e-197	0.493202	0.834	0.629	7.59e-194	T cells
LCK	1.41e-191	0.976692	0.707	0.445	2.83e-188	T cells
XCL1	1.88e-188	0.371865	0.2	0.264	3.77e-185	T cells
LINC01943	2.94e-184	0.341746	0.269	0.572	5.88e-181	T cells
KIR2DL4	1.1e-176	0.25187	0.167	0.09	2.21e-173	T cells
CD8A	4.08e-167	1.0261	0.669	0.231	8.15e-164	T cells
TNF	2.06e-156	0.256537	0.672	0.326	4.12e-153	T cells
CD441	8.09e-156	0.816083	0.823	0.637	1.62e-152	T cells
DDIT4	2.33e-152	0.939553	0.822	0.638	4.66e-149	T cells
CD7	9.97e-152	1.16749	0.68	0.42	1.99e-148	T cells
RARRES3	1.58e-149	0.879545	0.747	0.621	3.17e-146	T cells
ITGB21	6.55e-149	0.84689	0.8	0.696	1.31e-145	T cells
TUBA4A1	1.52e-145	0.830453	0.733	0.416	3.05e-142	T cells
TNFSF14	3.56e-142	0.306839	0.247	0.29	7.12e-139	T cells
PRF1	3.48e-139	1.78389	0.654	0.214	6.96e-136	T cells
GZMH	1.55e-134	1.8499	0.664	0.319	3.1e-131	T cells
GIMAP72	1.39e-130	0.881841	0.788	0.702	2.78e-127	T cells
IL7R1	3.13e-130	1.36949	0.765	0.63	6.25e-127	T cells
ZNF683	7.9e-130	0.378253	0.233	0.086	1.58e-126	T cells
GIMAP42	2.09e-127	0.809181	0.814	0.775	4.18e-124	T cells
CD8B	2.92e-127	0.625169	0.628	0.251	5.85e-124	T cells
NCKAP1L1	2.73e-121	0.378734	0.792	0.655	5.47e-118	T cells
CD531	6.33e-121	0.775216	0.754	0.667	1.27e-117	T cells
UCP21	1.41e-115	0.348858	0.807	0.463	2.83e-112	T cells
LSP11	2.02e-114	0.763358	0.708	0.59	4.05e-111	T cells
GMFG2	7.95e-113	0.571766	0.841	0.865	1.59e-109	T cells
TNFRSF9	1.61e-108	0.433403	0.254	0.422	3.21e-105	T cells
RASGRP1	7.14e-106	0.882399	0.624	0.289	1.43e-102	T cells
HCLS11	1.56e-102	0.764396	0.744	0.738	3.13e-99	T cells
ALOX5AP	4.36e-96	1.05152	0.652	0.419	8.71e-93	T cells
SIRPG	5.56e-89	0.275738	0.281	0.121	1.11e-85	T cells
GZMK	8.75e-89	1.37465	0.589	0.125	1.75e-85	T cells
TXK	9.62e-89	0.52543	0.609	0.262	1.92e-85	T cells
RGS11	2.22e-88	0.642163	0.678	0.489	4.44e-85	T cells
LTB	1.25e-87	1.36429	0.644	0.486	2.5e-84	T cells
CXCR3	9.53e-67	0.305509	0.325	0.286	1.91e-63	T cells
TNFAIP31	5.32e-66	0.647535	0.722	0.776	1.06e-62	T cells
GPR171	8.13e-65	0.740549	0.58	0.253	1.63e-61	T cells
TNFRSF18	1.87e-62	0.48708	0.32	0.294	3.74e-59	T cells
SOCS1	2.93e-62	0.96635	0.656	0.626	5.85e-59	T cells
IFNG	1.92e-57	0.507611	0.307	0.122	3.85e-54	T cells
NR4A21	4.71e-57	0.630623	0.684	0.534	9.43e-54	T cells
CTLA4	1.41e-53	0.332562	0.299	0.154	2.82e-50	T cells
EMP31	1.98e-52	0.43153	0.86	0.917	3.96e-49	T cells
APBB1IP1	3.75e-51	0.715089	0.62	0.564	7.51e-48	T cells
ZNF3311	6.59e-37	0.394153	0.396	0.588	1.32e-33	T cells
SYTL2	6.92e-37	0.280557	0.369	0.424	1.38e-33	T cells
EVI2B1	9.87e-36	0.64756	0.626	0.608	1.97e-32	T cells
NCR3	9.65e-33	0.518675	0.532	0.174	1.93e-29	T cells
LINC01871	2.63e-31	0.61346	0.538	0.258	5.26e-28	T cells
PRDM1	6.95e-31	0.756534	0.6	0.503	1.39e-27	T cells
ADAM8	1.31e-30	0.352017	0.525	0.221	2.62e-27	T cells
NFKBIA1	2.08e-30	0.399191	0.833	0.9	4.16e-27	T cells
GZMB	1.87e-28	1.84772	0.561	0.328	3.74e-25	T cells
ITGA41	3.61e-28	0.587284	0.596	0.638	7.22e-25	T cells
TAGAP	6.01e-28	0.661001	0.594	0.518	1.2e-24	T cells
SLA1	6.37e-27	0.63024	0.621	0.658	1.27e-23	T cells
TNFSF10	2.37e-26	0.335201	0.692	0.52	4.73e-23	T cells
DOCK81	3.1e-25	0.603826	0.589	0.56	6.19e-22	T cells
GBP4	6e-25	0.281287	0.487	0.652	1.2e-21	T cells
SAMSN11	9.86e-25	0.466129	0.596	0.58	1.97e-21	T cells
CCND2	4.22e-24	0.540118	0.578	0.501	8.43e-21	T cells
CCL31	1.13e-22	0.255444	0.652	0.696	2.25e-19	T cells
HAVCR21	2.24e-20	0.332471	0.605	0.541	4.48e-17	T cells
CTSC2	4.64e-20	0.333558	0.799	0.809	9.27e-17	T cells
AREG1	1.13e-19	0.391006	0.642	0.485	2.26e-16	T cells
IGHG4	4.73e-17	0.325697	0.522	0.33	9.47e-14	T cells
CD841	1.66e-15	0.372673	0.625	0.623	3.32e-12	T cells
HOPX	2.14e-13	1.07375	0.612	0.538	4.28e-10	T cells
PIM1	2.97e-13	0.48906	0.67	0.651	5.95e-10	T cells
SLAMF7	2.57e-12	0.305299	0.534	0.364	5.13e-09	T cells
IL2RA	3.08e-12	0.325124	0.377	0.171	6.16e-09	T cells
TIGIT	1.25e-11	0.61519	0.483	0.211	2.5e-08	T cells
RAB37	3.47e-11	0.250584	0.35	0.1	6.95e-08	T cells
GPRIN31	6.19e-11	0.337883	0.422	0.449	1.24e-07	T cells
IKZF3	7.64e-10	0.587312	0.496	0.263	1.53e-06	T cells
CXCR6	4.91e-09	0.562062	0.378	0.111	9.82e-06	T cells
IL2RB	2.69e-08	0.720404	0.501	0.376	5.38e-05	T cells
CD27	2.99e-08	0.630202	0.49	0.326	5.97e-05	T cells
TRG-AS1	5.5e-08	0.391965	0.539	0.595	0.000109945	T cells
IGHG3	5.68e-08	0.261329	0.504	0.349	0.000113665	T cells
IDI1	3.95e-07	0.409619	0.59	0.551	0.00079079	T cells
PMAIP1	1.63e-06	0.411844	0.499	0.474	0.00326871	T cells
MATK	3e-06	0.584904	0.509	0.416	0.00599369	T cells
XCL2	6.67e-06	0.989602	0.469	0.076	0.0133427	T cells
PAG1	1.05e-05	0.264094	0.582	0.631	0.0209647	T cells
CLIC3	1.71e-05	0.84705	0.389	0.266	0.0342132	T cells
C12orf751	0.00012321	0.298515	0.485	0.497	0.246419	T cells
RBM38	0.000242276	0.387641	0.567	0.499	0.484553	T cells
CLEC2B2	0.00145572	0.273767	0.701	0.865	1	T cells
CDKN2D	0.00171195	0.290952	0.511	0.48	1	T cells
GBP5	0.00257308	0.511982	0.481	0.34	1	T cells
ITM2A1	0.00427446	0.301724	0.609	0.731	1	T cells
BIRC31	0.00820071	0.556442	0.418	0.355	1	T cells
AMH	0	0.541111	0.969	0.452	0	Epithelial cells 2
TNNI3	0	0.520348	0.975	0.342	0	Epithelial cells 2
GREB1	0	0.297675	0.984	0.608	0	Epithelial cells 2
ACSM31	3.19e-278	0.392825	0.984	0.501	6.38e-275	Epithelial cells 2
GATM	1.75e-262	0.27869	0.979	0.481	3.5e-259	Epithelial cells 2
RBP12	8.81e-212	1.20402	0.996	0.744	1.76e-208	Epithelial cells 2
TSHZ21	4.21e-199	0.330445	0.986	0.583	8.41e-196	Epithelial cells 2
SERPINE2	1.63e-187	0.585514	0.991	0.603	3.27e-184	Epithelial cells 2
BAMBI	3.54e-180	0.265443	0.973	0.591	7.09e-177	Epithelial cells 2
PRSS2	6.97e-171	0.361377	0.184	0.289	1.39e-167	Epithelial cells 2
C11orf961	1.89e-163	0.421947	0.994	0.787	3.78e-160	Epithelial cells 2
SOX4	1.46e-145	0.98264	0.848	0.646	2.92e-142	Epithelial cells 2
GSTA11	1.66e-144	1.06935	0.871	0.518	3.31e-141	Epithelial cells 2
GJA11	4.98e-143	0.311311	0.992	0.746	9.97e-140	Epithelial cells 2
RAB371	6.75e-138	0.30494	0.214	0.112	1.35e-134	Epithelial cells 2
NMU	1.28e-116	0.311568	0.247	0.212	2.56e-113	Epithelial cells 2
FHL22	2.55e-90	0.408633	0.993	0.69	5.1e-87	Epithelial cells 2
IGFBP22	1.52e-81	0.349989	0.978	0.853	3.04e-78	Epithelial cells 2
SPINT2	2.11e-81	0.314317	0.883	0.528	4.23e-78	Epithelial cells 2
HSD17B1	4.78e-74	0.368761	0.772	0.577	9.56e-71	Epithelial cells 2
RHOBTB32	8.47e-68	0.330495	0.99	0.775	1.69e-64	Epithelial cells 2
CKB	1.97e-65	0.477477	0.698	0.352	3.93e-62	Epithelial cells 2
TM7SF2	6.71e-65	0.492097	0.684	0.348	1.34e-61	Epithelial cells 2
ENC1	3.02e-63	0.560078	0.801	0.699	6.04e-60	Epithelial cells 2
AZGP1	5.77e-60	0.557199	0.63	0.232	1.15e-56	Epithelial cells 2
CMYA5	6.47e-54	0.269381	0.785	0.423	1.29e-50	Epithelial cells 2
SPTSSB	1.06e-51	0.335638	0.315	0.223	2.12e-48	Epithelial cells 2
EGR1	6.03e-48	0.398976	0.932	0.826	1.21e-44	Epithelial cells 2
AK5	2.58e-47	0.265832	0.406	0.484	5.16e-44	Epithelial cells 2
MYO1B1	2.01e-46	0.328654	0.796	0.724	4.02e-43	Epithelial cells 2
NDUFA4L22	2.34e-41	0.257097	0.267	0.292	4.68e-38	Epithelial cells 2
DPYSL31	4.18e-40	0.280414	0.884	0.67	8.35e-37	Epithelial cells 2
GFI1B	1.93e-37	0.258946	0.363	0.285	3.87e-34	Epithelial cells 2
AVIL	2.98e-37	0.311191	0.622	0.37	5.95e-34	Epithelial cells 2
SUCNR11	3.48e-36	0.467014	0.401	0.51	6.95e-33	Epithelial cells 2
ODC11	1.75e-35	0.250411	0.807	0.711	3.51e-32	Epithelial cells 2
NR4A1	1.28e-33	0.314505	0.807	0.668	2.56e-30	Epithelial cells 2
KIT	5.34e-25	0.311035	0.59	0.429	1.07e-21	Epithelial cells 2
DSP	1.47e-24	0.314973	0.685	0.409	2.94e-21	Epithelial cells 2
AOC11	3.75e-24	0.53926	0.581	0.233	7.5e-21	Epithelial cells 2
AQP5	3.88e-24	0.267492	0.327	0.18	7.76e-21	Epithelial cells 2
PHLDA11	1.62e-23	0.320201	0.862	0.777	3.23e-20	Epithelial cells 2
PAEP	3.06e-23	0.844738	0.764	0.511	6.11e-20	Epithelial cells 2
IL37	6.02e-21	0.967481	0.392	0.23	1.2e-17	Epithelial cells 2
TUBA1A1	2.43e-20	0.296404	0.94	0.911	4.87e-17	Epithelial cells 2
SPINK11	7.14e-17	0.263989	0.389	0.25	1.43e-13	Epithelial cells 2
SPIB	8.97e-10	0.314686	0.474	0.339	1.79e-06	Epithelial cells 2
CRYM	1.69e-07	0.333622	0.506	0.218	0.000337533	Epithelial cells 2
TGM3	4.16e-07	0.409373	0.142	0.079	0.000832298	Epithelial cells 2
SH2D6	1.99e-06	0.467111	0.415	0.22	0.00397918	Epithelial cells 2
RGS13	5.05e-06	0.401044	0.604	0.392	0.0100957	Epithelial cells 2
CTSE1	5.47e-06	0.454451	0.45	0.276	0.0109403	Epithelial cells 2
CA91	7.24e-06	0.313213	0.522	0.259	0.0144724	Epithelial cells 2
POU2F3	7.26e-06	0.288439	0.471	0.117	0.0145205	Epithelial cells 2
MEX3A	7.29e-06	0.250488	0.522	0.263	0.0145711	Epithelial cells 2
SERPINA11	0.000305288	0.362276	0.59	0.487	0.610576	Epithelial cells 2
AGR21	0.000817681	0.277126	0.475	0.286	1	Epithelial cells 2
TMEM97	0.00181552	0.26674	0.592	0.485	1	Epithelial cells 2
PIR	0.00265793	0.316257	0.552	0.64	1	Epithelial cells 2
COL1A11	0	2.00318	0.962	0.835	0	Mesenchymal cells
C1R1	0	1.94451	0.926	0.699	0	Mesenchymal cells
C71	0	1.92164	0.899	0.729	0	Mesenchymal cells
C1S	0	1.82766	0.952	0.667	0	Mesenchymal cells
COL1A22	0	1.82222	0.992	0.794	0	Mesenchymal cells
APOE3	0	1.51834	0.975	0.82	0	Mesenchymal cells
DCN1	0	1.51408	0.954	0.729	0	Mesenchymal cells
COL3A11	0	1.50578	0.981	0.829	0	Mesenchymal cells
MEG32	0	1.50527	0.967	0.765	0	Mesenchymal cells
PEG31	0	1.42401	0.932	0.684	0	Mesenchymal cells
COLEC111	0	1.33958	0.9	0.712	0	Mesenchymal cells
KCNQ1OT11	0	1.33278	0.927	0.691	0	Mesenchymal cells
RARRES21	0	1.25458	0.884	0.579	0	Mesenchymal cells
MMP2	0	1.23596	0.867	0.639	0	Mesenchymal cells
TCF211	0	1.20895	0.852	0.697	0	Mesenchymal cells
COL6A11	0	1.16584	0.974	0.832	0	Mesenchymal cells
COL6A21	0	1.16062	0.973	0.845	0	Mesenchymal cells
EMILIN11	0	1.1455	0.89	0.716	0	Mesenchymal cells
PDGFRA1	0	1.11877	0.863	0.671	0	Mesenchymal cells
NR2F22	0	1.11321	0.986	0.787	0	Mesenchymal cells
COL6A31	0	1.07563	0.882	0.706	0	Mesenchymal cells
RHOBTB33	0	0.886971	0.915	0.78	0	Mesenchymal cells
CALD12	0	0.85616	0.999	0.865	0	Mesenchymal cells
OGN	1.34e-299	1.95116	0.789	0.6	2.68e-296	Mesenchymal cells
AEBP11	5.64e-283	1.15197	0.819	0.673	1.13e-279	Mesenchymal cells
SERPINF1	1.6e-277	1.70668	0.798	0.667	3.19e-274	Mesenchymal cells
COL5A11	9.92e-264	1.02422	0.819	0.732	1.98e-260	Mesenchymal cells
RBP13	4.94e-255	1.29177	0.945	0.747	9.88e-252	Mesenchymal cells
CDH112	5.16e-250	0.907774	0.863	0.717	1.03e-246	Mesenchymal cells
FHL23	2.04e-240	0.8647	0.887	0.696	4.07e-237	Mesenchymal cells
BST21	2.44e-239	0.735476	0.937	0.937	4.87e-236	Mesenchymal cells
NUPR11	1.36e-237	0.770037	0.818	0.627	2.71e-234	Mesenchymal cells
MMP23B	1.6e-229	1.18005	0.71	0.513	3.21e-226	Mesenchymal cells
CFH1	9.75e-226	0.963783	0.795	0.687	1.95e-222	Mesenchymal cells
BEX32	5.89e-225	0.652595	0.934	0.831	1.18e-221	Mesenchymal cells
TSHZ22	1.87e-216	1.10063	0.798	0.594	3.73e-213	Mesenchymal cells
SERPING1	4.99e-215	1.13325	0.757	0.604	9.98e-212	Mesenchymal cells
SPARC3	2.35e-214	0.76658	0.991	0.925	4.7e-211	Mesenchymal cells
CARMN1	3.27e-208	1.08514	0.779	0.686	6.53e-205	Mesenchymal cells
GREB11	8.42e-208	1.00478	0.739	0.622	1.68e-204	Mesenchymal cells
OLFML3	1.13e-203	0.928681	0.738	0.641	2.27e-200	Mesenchymal cells
CEBPD1	5.63e-203	0.732789	0.942	0.909	1.13e-199	Mesenchymal cells
TPM22	1.22e-201	0.722862	0.969	0.835	2.44e-198	Mesenchymal cells
SMOC2	2.18e-201	1.40243	0.712	0.586	4.35e-198	Mesenchymal cells
ACSM32	2.21e-194	0.933164	0.709	0.516	4.43e-191	Mesenchymal cells
PLTP	1.41e-177	0.813064	0.727	0.574	2.81e-174	Mesenchymal cells
FSTL11	1.09e-173	0.763392	0.821	0.784	2.18e-170	Mesenchymal cells
EFEMP21	6.93e-170	0.639564	0.78	0.73	1.39e-166	Mesenchymal cells
PMP22	1.1e-168	0.857403	0.78	0.818	2.19e-165	Mesenchymal cells
PCOLCE1	1.39e-158	0.834789	0.739	0.679	2.78e-155	Mesenchymal cells
MIR503HG1	2.79e-153	0.98772	0.723	0.686	5.59e-150	Mesenchymal cells
IFI61	4.94e-150	0.794977	0.889	0.878	9.89e-147	Mesenchymal cells
SFRP1	8e-150	1.42755	0.711	0.719	1.6e-146	Mesenchymal cells
FXYD1	1.91e-148	0.507	0.433	0.255	3.83e-145	Mesenchymal cells
EGR11	4.04e-146	0.711631	0.843	0.831	8.08e-143	Mesenchymal cells
MYLK2	7.53e-144	1.20115	0.716	0.652	1.51e-140	Mesenchymal cells
GSTM31	2.65e-140	0.906662	0.754	0.635	5.3e-137	Mesenchymal cells
FBN11	5.93e-139	0.575801	0.769	0.765	1.19e-135	Mesenchymal cells
CPXM1	3.14e-137	0.737556	0.68	0.64	6.28e-134	Mesenchymal cells
ABCA8	1.57e-136	0.927153	0.677	0.646	3.14e-133	Mesenchymal cells
IFITM32	3.31e-122	0.403811	0.994	0.983	6.61e-119	Mesenchymal cells
LHFPL61	9.32e-116	0.727645	0.726	0.777	1.86e-112	Mesenchymal cells
LAMB11	5.22e-115	0.622321	0.777	0.808	1.04e-111	Mesenchymal cells
ARX	6.14e-113	0.747674	0.633	0.597	1.23e-109	Mesenchymal cells
IGFBP23	3.72e-110	0.45701	0.974	0.853	7.45e-107	Mesenchymal cells
SCN7A	1.74e-104	0.964254	0.617	0.595	3.48e-101	Mesenchymal cells
HTRA11	2.91e-104	1.26635	0.687	0.739	5.82e-101	Mesenchymal cells
FILIP1L2	1.17e-102	0.593817	0.763	0.697	2.34e-99	Mesenchymal cells
NDN1	1.64e-101	0.465635	0.717	0.695	3.27e-98	Mesenchymal cells
SPARCL12	9.88e-101	0.545359	0.871	0.873	1.98e-97	Mesenchymal cells
FOSB1	1.47e-100	0.651448	0.863	0.904	2.95e-97	Mesenchymal cells
SOX41	1.64e-99	0.616067	0.775	0.65	3.29e-96	Mesenchymal cells
IGF1	1.89e-98	0.799414	0.572	0.508	3.79e-95	Mesenchymal cells
PXDN2	2.15e-93	0.433462	0.786	0.786	4.31e-90	Mesenchymal cells
RARRES31	4.43e-85	0.58353	0.665	0.628	8.87e-82	Mesenchymal cells
COL5A21	8.68e-83	0.618811	0.699	0.719	1.74e-79	Mesenchymal cells
ALDH1A1	3.27e-82	0.547075	0.694	0.665	6.54e-79	Mesenchymal cells
EPS81	4.73e-82	0.458755	0.787	0.729	9.47e-79	Mesenchymal cells
CXCL12	1.1e-81	0.737502	0.577	0.564	2.21e-78	Mesenchymal cells
IGFBP52	8.17e-79	1.10631	0.684	0.625	1.63e-75	Mesenchymal cells
ANGPTL42	2.11e-78	0.496775	0.727	0.714	4.22e-75	Mesenchymal cells
VCAM12	2.43e-76	0.626627	0.698	0.682	4.86e-73	Mesenchymal cells
MYL92	6.88e-75	0.325754	0.919	0.82	1.38e-71	Mesenchymal cells
IGFBP42	1.87e-74	0.63852	0.824	0.859	3.74e-71	Mesenchymal cells
SDC21	1.44e-73	0.525611	0.66	0.706	2.89e-70	Mesenchymal cells
FN12	1.8e-72	0.422863	0.812	0.797	3.59e-69	Mesenchymal cells
PLPP31	4.05e-70	0.696456	0.646	0.685	8.11e-67	Mesenchymal cells
SELENOM1	3.7e-69	0.366333	0.819	0.807	7.41e-66	Mesenchymal cells
MUM1L1	1.35e-67	0.735093	0.577	0.607	2.7e-64	Mesenchymal cells
ISLR	2.74e-67	0.624902	0.499	0.471	5.48e-64	Mesenchymal cells
NSG11	4.07e-67	0.507277	0.597	0.603	8.15e-64	Mesenchymal cells
TPM13	6.93e-67	0.445612	0.893	0.816	1.39e-63	Mesenchymal cells
OSR2	6.97e-64	0.904925	0.537	0.549	1.39e-60	Mesenchymal cells
NFASC	1.88e-60	0.730042	0.576	0.628	3.76e-57	Mesenchymal cells
FBXO32	4.3e-58	0.296008	0.331	0.298	8.6e-55	Mesenchymal cells
LRRC17	2.97e-57	0.685897	0.565	0.608	5.94e-54	Mesenchymal cells
SPON1	3e-57	0.356338	0.433	0.404	6e-54	Mesenchymal cells
COL18A12	7.37e-56	0.40063	0.771	0.738	1.47e-52	Mesenchymal cells
FBLN5	8.2e-56	0.70262	0.561	0.626	1.64e-52	Mesenchymal cells
ACTA22	7.13e-55	0.694047	0.818	0.81	1.43e-51	Mesenchymal cells
NBL12	8.94e-54	0.400598	0.692	0.662	1.79e-50	Mesenchymal cells
MFAP4	5.58e-53	0.425444	0.383	0.361	1.12e-49	Mesenchymal cells
PPP1R14A2	2.44e-52	0.296225	0.761	0.778	4.88e-49	Mesenchymal cells
CDKN1C	2.72e-52	0.531911	0.457	0.446	5.43e-49	Mesenchymal cells
C11orf962	4.93e-52	0.74619	0.743	0.801	9.86e-49	Mesenchymal cells
CITED22	3.22e-51	0.460165	0.735	0.773	6.45e-48	Mesenchymal cells
CLEC11A1	3.37e-51	0.327626	0.754	0.823	6.74e-48	Mesenchymal cells
LAMA41	7.8e-51	0.439145	0.702	0.809	1.56e-47	Mesenchymal cells
PALLD2	3.65e-49	0.419484	0.648	0.656	7.3e-46	Mesenchymal cells
NEXN1	4.73e-48	0.473478	0.602	0.668	9.46e-45	Mesenchymal cells
PEG102	1.86e-47	0.424972	0.533	0.527	3.72e-44	Mesenchymal cells
CFD1	1.9e-47	1.5935	0.575	0.678	3.8e-44	Mesenchymal cells
CPE	2.03e-46	0.37909	0.449	0.45	4.06e-43	Mesenchymal cells
IGFBP72	4.79e-46	0.284217	0.967	0.927	9.58e-43	Mesenchymal cells
MAOB	1.78e-45	0.417119	0.396	0.38	3.56e-42	Mesenchymal cells
TAGLN2	5.52e-42	0.574265	0.798	0.834	1.1e-38	Mesenchymal cells
BGN1	2.74e-41	0.515691	0.685	0.747	5.48e-38	Mesenchymal cells
HSPA1B	1.08e-39	0.25097	0.415	0.426	2.16e-36	Mesenchymal cells
IFITM22	1.24e-39	0.264383	0.872	0.945	2.49e-36	Mesenchymal cells
SYNPO21	2.66e-39	0.560585	0.533	0.609	5.33e-36	Mesenchymal cells
INSL3	1.45e-38	1.18903	0.208	0.553	2.9e-35	Mesenchymal cells
ABCA6	1.28e-37	0.650791	0.529	0.61	2.55e-34	Mesenchymal cells
FAM162A	1.44e-36	0.254001	0.632	0.634	2.87e-33	Mesenchymal cells
DHRS2	9.51e-36	0.772099	0.507	0.576	1.9e-32	Mesenchymal cells
SERPINE21	4.13e-33	0.95616	0.544	0.628	8.27e-30	Mesenchymal cells
WLS1	7.43e-33	0.288442	0.614	0.668	1.49e-29	Mesenchymal cells
THBS12	3.08e-32	0.422898	0.691	0.819	6.15e-29	Mesenchymal cells
DPYSL32	2.26e-31	0.358038	0.614	0.685	4.52e-28	Mesenchymal cells
FKBP101	5.29e-31	0.273875	0.661	0.741	1.06e-27	Mesenchymal cells
PDGFRB1	1.81e-30	0.511828	0.597	0.703	3.62e-27	Mesenchymal cells
STAR2	1.93e-28	0.618562	0.676	0.724	3.86e-25	Mesenchymal cells
GSTA12	7.13e-28	0.747811	0.247	0.552	1.43e-24	Mesenchymal cells
DST1	1.24e-27	0.35532	0.642	0.712	2.48e-24	Mesenchymal cells
PDK41	4.55e-26	0.309283	0.616	0.686	9.09e-23	Mesenchymal cells
PTGDS1	1.3e-25	0.880648	0.464	0.504	2.59e-22	Mesenchymal cells
PKDCC1	1.56e-25	0.358299	0.516	0.574	3.12e-22	Mesenchymal cells
FLRT21	3.2e-25	0.456618	0.544	0.684	6.41e-22	Mesenchymal cells
FRZB1	1.04e-24	0.544878	0.515	0.62	2.08e-21	Mesenchymal cells
TMEM176A	5.07e-24	0.375678	0.425	0.471	1.01e-20	Mesenchymal cells
GAS61	1.96e-23	0.30738	0.536	0.573	3.91e-20	Mesenchymal cells
WIPF31	7.1e-23	0.373999	0.489	0.554	1.42e-19	Mesenchymal cells
GADD45G	1.39e-22	0.281976	0.271	0.359	2.78e-19	Mesenchymal cells
ANTXR1	1.94e-22	0.367258	0.483	0.589	3.88e-19	Mesenchymal cells
HS3ST1	1.2e-21	0.434691	0.49	0.584	2.4e-18	Mesenchymal cells
WISP2	1.49e-21	0.339205	0.252	0.543	2.98e-18	Mesenchymal cells
C4BPB	5.73e-21	0.292494	0.298	0.634	1.15e-17	Mesenchymal cells
COL12A1	2.53e-19	0.491622	0.509	0.659	5.07e-16	Mesenchymal cells
TENT5A	4.15e-19	0.412569	0.488	0.574	8.29e-16	Mesenchymal cells
LHX9	9.44e-19	0.343522	0.264	0.559	1.89e-15	Mesenchymal cells
GPX3	1.04e-18	0.404212	0.385	0.479	2.08e-15	Mesenchymal cells
ADRA2A	1.46e-16	0.291627	0.305	0.365	2.92e-13	Mesenchymal cells
IL1R11	2.33e-16	0.375127	0.51	0.63	4.67e-13	Mesenchymal cells
COL14A1	2.07e-15	0.571593	0.441	0.54	4.15e-12	Mesenchymal cells
CTSK	5.51e-15	0.408895	0.46	0.598	1.1e-11	Mesenchymal cells
ADAMTS11	7.54e-15	0.415222	0.578	0.72	1.51e-11	Mesenchymal cells
ADAMTS5	9.38e-15	0.653576	0.483	0.635	1.88e-11	Mesenchymal cells
CERCAM1	1.25e-14	0.33064	0.5	0.664	2.5e-11	Mesenchymal cells
FAM198B1	1.46e-14	0.335217	0.604	0.795	2.92e-11	Mesenchymal cells
PHLDA12	1.52e-14	0.337194	0.669	0.787	3.03e-11	Mesenchymal cells
DLK1	2.21e-14	0.688936	0.295	0.598	4.42e-11	Mesenchymal cells
SNAI21	3.17e-14	0.390768	0.557	0.746	6.35e-11	Mesenchymal cells
NRP12	8.06e-14	0.251753	0.676	0.886	1.61e-10	Mesenchymal cells
TMEM176B	4.04e-13	0.287295	0.4	0.49	8.08e-10	Mesenchymal cells
APOD1	1.94e-12	0.471412	0.488	0.651	3.88e-09	Mesenchymal cells
SLC12A21	1.99e-12	0.266399	0.493	0.618	3.97e-09	Mesenchymal cells
CTNNAL11	1.14e-11	0.305801	0.674	0.764	2.28e-08	Mesenchymal cells
RUNX1T1	1.51e-11	0.278853	0.331	0.641	3.02e-08	Mesenchymal cells
BICC1	7.66e-11	0.389716	0.433	0.571	1.53e-07	Mesenchymal cells
PLCXD3	1.46e-10	0.516961	0.409	0.523	2.92e-07	Mesenchymal cells
STC1	2.17e-10	0.27065	0.165	0.466	4.33e-07	Mesenchymal cells
PDPN	3.41e-10	0.337247	0.427	0.555	6.83e-07	Mesenchymal cells
ADAMTS21	6.27e-10	0.370366	0.492	0.661	1.25e-06	Mesenchymal cells
LUM1	2.87e-09	0.6812	0.351	0.651	5.73e-06	Mesenchymal cells
GATM1	9.41e-09	0.438963	0.402	0.513	1.88e-05	Mesenchymal cells
ADH1B	9.45e-09	0.423599	0.287	0.548	1.89e-05	Mesenchymal cells
OLFML2B	4.31e-08	0.345105	0.351	0.659	8.62e-05	Mesenchymal cells
SFRP4	7.52e-08	0.813986	0.282	0.537	0.000150493	Mesenchymal cells
LTBP1	3.12e-07	0.279915	0.361	0.508	0.000624928	Mesenchymal cells
CLDN11	1.99e-06	0.5463	0.377	0.511	0.00398273	Mesenchymal cells
HAND2	2.17e-06	0.301053	0.329	0.598	0.00433164	Mesenchymal cells
COL21A11	3.96e-06	0.405986	0.386	0.55	0.00792643	Mesenchymal cells
F31	5.8e-06	0.273033	0.385	0.665	0.0115937	Mesenchymal cells
KCNMA1	8.4e-06	0.358425	0.36	0.512	0.0168044	Mesenchymal cells
GJA12	1.11e-05	0.259707	0.593	0.767	0.0221362	Mesenchymal cells
FIBIN	2.62e-05	0.295602	0.254	0.4	0.0523034	Mesenchymal cells
FMO1	3.2e-05	0.430246	0.412	0.569	0.0639361	Mesenchymal cells
WNT5A	4.03e-05	0.289036	0.301	0.447	0.0805733	Mesenchymal cells
MGARP	0.000110573	0.331803	0.378	0.642	0.221147	Mesenchymal cells
CHL1	0.000435453	0.362935	0.33	0.472	0.870906	Mesenchymal cells
TWIST2	0.000516242	0.287875	0.35	0.619	1	Mesenchymal cells
ID41	0.000697525	0.3276	0.344	0.503	1	Mesenchymal cells
NR2F11	0.00151665	0.284238	0.519	0.718	1	Mesenchymal cells
PLAT2	0.00287204	0.355691	0.459	0.631	1	Mesenchymal cells
PLXNA4	0.00391354	0.262364	0.266	0.422	1	Mesenchymal cells
LOXL1	0.00403043	0.258945	0.285	0.525	1	Mesenchymal cells
CLMP	0.00507964	0.354231	0.373	0.544	1	Mesenchymal cells
MXRA8	0.00542559	0.337717	0.329	0.571	1	Mesenchymal cells
APOA12	0.0064421	0.389267	0.357	0.567	1	Mesenchymal cells
VGLL3	0.00986073	0.326729	0.436	0.624	1	Mesenchymal cells
FCRL2	3.62e-128	0.29183	0.93	0.197	7.24e-125	B cells
PLD4	1.01e-111	1.66408	0.993	0.251	2.03e-108	B cells
CXCR31	9.76e-110	1.25729	0.993	0.284	1.95e-106	B cells
MZB1	1.77e-102	1.98546	0.993	0.281	3.54e-99	B cells
IGHM	2.7e-101	1.32386	0.944	0.143	5.4e-98	B cells
SPIB1	1.12e-98	0.569533	0.979	0.341	2.24e-95	B cells
IRF4	2.7e-98	1.02368	0.965	0.284	5.39e-95	B cells
PLAC81	2.64e-97	1.5076	1	0.414	5.28e-94	B cells
GZMB1	6.99e-96	2.1726	0.993	0.34	1.4e-92	B cells
DNASE1L3	9.91e-96	0.538678	0.965	0.454	1.98e-92	B cells
CLIC31	1.31e-95	1.70533	0.993	0.269	2.62e-92	B cells
FCER1A1	1.6e-95	0.517142	0.958	0.424	3.2e-92	B cells
IRF81	2.97e-93	1.4959	0.993	0.554	5.94e-90	B cells
GAPT	2.13e-90	0.657537	0.972	0.482	4.26e-87	B cells
LAMP5	4.74e-90	0.896808	0.986	0.578	9.47e-87	B cells
NCF1	7.97e-89	1.10893	0.993	0.454	1.59e-85	B cells
ALOX5AP1	1.7e-88	1.36276	0.993	0.431	3.4e-85	B cells
JCHAIN	2.08e-88	3.02201	0.965	0.373	4.16e-85	B cells
IGLC3	4.82e-88	3.57434	0.93	0.203	9.63e-85	B cells
SELL1	3.09e-87	0.881125	0.965	0.44	6.18e-84	B cells
DERL3	1.63e-86	1.58808	0.951	0.338	3.26e-83	B cells
IGHA1	1.41e-85	3.19633	0.93	0.379	2.82e-82	B cells
IL3RA1	2e-85	1.05833	0.993	0.661	4e-82	B cells
CRYM1	1.48e-84	0.287331	0.951	0.228	2.96e-81	B cells
RASD1	2.17e-83	0.663069	0.979	0.29	4.35e-80	B cells
KCNA5	2.95e-82	0.339205	0.93	0.473	5.9e-79	B cells
ITM2C2	3.9e-82	1.71711	1	0.679	7.81e-79	B cells
JAML1	1.89e-80	0.833281	0.986	0.505	3.77e-77	B cells
GPR1831	4.59e-79	1.26923	0.993	0.627	9.18e-76	B cells
LTB1	1e-77	0.884444	0.972	0.494	2e-74	B cells
C12orf752	1.07e-77	0.929787	0.993	0.493	2.13e-74	B cells
CDKN2D1	5.16e-77	0.662211	0.979	0.478	1.03e-73	B cells
COBLL1	5.18e-77	0.803499	0.993	0.598	1.04e-73	B cells
PTGDS2	1.22e-76	1.51211	0.972	0.499	2.45e-73	B cells
CD271	1.25e-76	0.408574	0.93	0.333	2.49e-73	B cells
SERPINF11	3.52e-75	0.872889	0.979	0.671	7.03e-72	B cells
CXorf211	3.08e-74	0.686487	0.944	0.511	6.16e-71	B cells
CD741	1.07e-72	1.70555	1	0.739	2.14e-69	B cells
RNASE61	1.47e-72	0.895872	0.993	0.65	2.94e-69	B cells
MYBL21	1.06e-71	0.656728	0.965	0.553	2.12e-68	B cells
TAGAP1	1.8e-70	0.421959	0.965	0.52	3.61e-67	B cells
CIITA	1.43e-69	0.353701	0.951	0.452	2.86e-66	B cells
CXCR42	6.34e-68	1.39177	0.986	0.567	1.27e-64	B cells
PLEK2	3.27e-67	0.932143	0.979	0.641	6.54e-64	B cells
CD372	3.2e-65	0.838205	1	0.606	6.4e-62	B cells
KYNU1	3.52e-65	0.397981	0.951	0.33	7.05e-62	B cells
IFIT21	1.29e-64	0.434948	0.944	0.53	2.58e-61	B cells
LILRB11	2.46e-63	0.43235	0.944	0.502	4.91e-60	B cells
LSP12	2.61e-63	1.02245	0.979	0.595	5.21e-60	B cells
RGS21	5.62e-63	1.36879	0.972	0.688	1.12e-59	B cells
TCF41	1.91e-62	1.08006	1	0.841	3.82e-59	B cells
BTK1	6.96e-62	0.306121	0.93	0.531	1.39e-58	B cells
SSR4	5.44e-60	0.83148	1	0.961	1.09e-56	B cells
ZNF3312	6.9e-60	0.729161	0.972	0.572	1.38e-56	B cells
SOCS11	1.25e-59	0.52787	0.965	0.626	2.5e-56	B cells
EVI2B2	1.28e-59	0.623139	0.986	0.606	2.55e-56	B cells
CAPG1	2.77e-59	0.66351	0.979	0.436	5.54e-56	B cells
LAIR11	3.24e-58	0.619604	0.965	0.63	6.48e-55	B cells
TNFRSF21	1.17e-57	0.41576	0.951	0.402	2.35e-54	B cells
MS4A6A1	3.14e-57	0.848259	0.986	0.721	6.29e-54	B cells
PNOC	3.65e-57	0.252133	0.923	0.264	7.29e-54	B cells
HLA-DMB1	7.67e-57	0.512589	0.986	0.595	1.53e-53	B cells
UCP22	9.81e-57	0.879274	0.986	0.483	1.96e-53	B cells
CD300A2	1.18e-56	0.4558	0.958	0.604	2.36e-53	B cells
CHAF1A	4.76e-56	0.341484	0.944	0.427	9.53e-53	B cells
CD41	7.91e-56	0.422551	0.965	0.569	1.58e-52	B cells
DDIT41	1.25e-55	0.893608	0.993	0.648	2.5e-52	B cells
TNFSF13B1	2.64e-54	0.410599	0.965	0.603	5.28e-51	B cells
RNASET21	8.19e-54	0.802528	1	0.595	1.64e-50	B cells
GLIPR11	5.03e-53	0.613041	0.986	0.783	1.01e-49	B cells
SEC11C1	8.53e-53	0.906934	0.944	0.619	1.71e-49	B cells
HLA-DPA11	1.3e-52	0.697946	1	0.837	2.59e-49	B cells
TGFBI1	1.54e-51	0.50948	0.986	0.777	3.07e-48	B cells
NOTCH41	1.74e-51	0.340449	0.937	0.586	3.48e-48	B cells
DOCK82	2.14e-51	0.502403	0.958	0.559	4.27e-48	B cells
DUSP5	3.16e-51	0.985586	0.965	0.597	6.32e-48	B cells
CORO1A2	6.46e-51	0.781293	0.993	0.681	1.29e-47	B cells
SCARB1	7.95e-50	0.262873	0.951	0.513	1.59e-46	B cells
TSC22D32	1.14e-49	1.10651	0.993	0.743	2.28e-46	B cells
HLA-DMA1	8.86e-49	0.608215	0.986	0.493	1.77e-45	B cells
HLA-DPB11	1.06e-48	0.438886	1	0.797	2.11e-45	B cells
SKAP21	5.87e-48	0.500997	0.986	0.65	1.17e-44	B cells
PTPRE1	1.77e-47	0.523232	0.979	0.791	3.54e-44	B cells
HLA-DRA1	3.02e-47	0.620083	0.993	0.755	6.05e-44	B cells
GAS62	1.29e-46	0.677455	0.979	0.569	2.58e-43	B cells
MPEG11	1.61e-46	0.319369	0.965	0.695	3.21e-43	B cells
SPINT21	3.57e-46	0.575521	0.979	0.544	7.13e-43	B cells
IGHG41	8.27e-46	0.762125	0.845	0.34	1.65e-42	B cells
HLA-DRB11	1.23e-44	0.472714	0.993	0.784	2.46e-41	B cells
FCER1G1	1.53e-44	0.636123	0.993	0.767	3.05e-41	B cells
PLP21	1.86e-43	0.668244	0.986	0.754	3.72e-40	B cells
ARL4C2	1.41e-42	0.441937	0.972	0.632	2.82e-39	B cells
KIF20B1	1.38e-40	0.304658	0.958	0.585	2.77e-37	B cells
IGKC1	5.6e-40	2.38587	0.81	0.423	1.12e-36	B cells
CD532	2.17e-39	0.431089	0.979	0.671	4.34e-36	B cells
HCST2	2.54e-39	0.422178	0.993	0.714	5.09e-36	B cells
CD79A	3.68e-38	0.748425	0.775	0.376	7.36e-35	B cells
MX11	1.02e-35	0.272302	0.944	0.608	2.04e-32	B cells
SRGN2	1.41e-35	0.408881	1	0.881	2.82e-32	B cells
SLAMF71	2.21e-35	0.551798	0.796	0.373	4.42e-32	B cells
CYTIP2	7.89e-35	0.493631	0.845	0.438	1.58e-31	B cells
RGS12	1.1e-32	0.840878	0.838	0.5	2.2e-29	B cells
AREG2	4.19e-32	0.570897	0.958	0.492	8.38e-29	B cells
MEF2C2	1.93e-24	0.428883	0.979	0.87	3.87e-21	B cells
CDKN1A	8.12e-23	0.294822	0.944	0.43	1.62e-19	B cells
LAP31	2.67e-22	0.268028	0.972	0.857	5.34e-19	B cells
IGHG31	7.01e-22	1.33707	0.697	0.357	1.4e-18	B cells
HMGA1	4.26e-20	0.277066	0.958	0.526	8.53e-17	B cells
HIST1H1C	1.78e-19	0.319711	0.944	0.479	3.57e-16	B cells
ISG201	1.17e-18	0.320435	0.838	0.569	2.35e-15	B cells
XBP1	1.73e-18	0.504766	0.944	0.826	3.46e-15	B cells
POU2AF1	7.53e-14	0.31917	0.641	0.184	1.51e-10	B cells
HIST1H1E	8.33e-05	0.286658	0.563	0.241	0.166597	B cells
RAB30	0.00017492	0.338281	0.577	0.438	0.349839	B cells
FAM30A	0.000621568	0.315164	0.394	0.224	1	B cells

## Sheet: Table S3
Table S3. List of marker information for each subtype of T cells, Related to Figure 2
gene	p_val	avg_logFC	pct.1	pct.2	p_val_adj	cluster
CD8A	2.85e-103	1.08256	0.89	0.346	5.7e-100	1
CD8B	1.87e-79	0.909242	0.792	0.309	3.75e-76	1
CCL5	1.19e-76	0.78026	0.998	0.727	2.38e-73	1
LAG3	5.26e-72	0.895684	0.766	0.346	1.05e-68	1
GZMB	1.38e-71	0.848308	0.926	0.454	2.77e-68	1
NKG7	2.22e-64	0.716781	0.984	0.589	4.43e-61	1
GZMA	1.66e-60	0.714761	0.974	0.671	3.33e-57	1
GZMH	6.36e-60	0.767803	0.858	0.456	1.27e-56	1
LINC01871	5.4e-59	0.786022	0.818	0.423	1.08e-55	1
APOBEC3G	6.93e-56	0.650045	0.964	0.729	1.39e-52	1
PTMS	5.63e-53	0.691593	0.88	0.553	1.13e-49	1
SH3BGRL3	6.84e-52	0.455112	0.996	0.968	1.37e-48	1
CCL3	1.52e-50	0.9232	0.709	0.324	3.04e-47	1
AKAP5	1.69e-50	0.673526	0.643	0.296	3.38e-47	1
HAVCR2	4.26e-48	0.612235	0.673	0.308	8.51e-45	1
HLA-DRA	2.47e-47	0.714085	0.872	0.578	4.95e-44	1
ID2	9.84e-47	0.641652	0.942	0.734	1.97e-43	1
CLECL1	5.71e-43	0.583493	0.511	0.22	1.14e-39	1
TRGC2	1.24e-42	0.794869	0.663	0.323	2.48e-39	1
MIR155HG	4.53e-42	0.589411	0.549	0.248	9.06e-39	1
HLA-DRB5	6.73e-42	0.55671	0.856	0.566	1.35e-38	1
CD63	1.57e-41	0.54202	0.956	0.774	3.15e-38	1
CD27	6.76e-41	0.583913	0.844	0.552	1.35e-37	1
LINC02195	1.79e-40	0.644976	0.511	0.231	3.57e-37	1
GAPDH	2.99e-39	0.391261	0.998	0.991	5.98e-36	1
TIGIT	3.26e-39	0.590104	0.876	0.586	6.52e-36	1
ITM2A	9.34e-39	0.603868	0.896	0.649	1.87e-35	1
PDCD1	1.02e-38	0.550009	0.603	0.305	2.03e-35	1
CCL4L2	2.11e-38	0.991789	0.561	0.242	4.22e-35	1
PHLDA1	4.49e-38	0.619999	0.743	0.425	8.98e-35	1
SNAP47	3.54e-37	0.582431	0.575	0.281	7.08e-34	1
HLA-DMA	6.58e-36	0.516411	0.697	0.394	1.32e-32	1
VCAM1	7.18e-36	0.474283	0.437	0.18	1.44e-32	1
CCL4	1.32e-34	0.57595	0.936	0.59	2.63e-31	1
IFNG	5.35e-34	0.939552	0.541	0.223	1.07e-30	1
HLA-DRB1	6.59e-34	0.617052	0.723	0.44	1.32e-30	1
IVNS1ABP	5.43e-33	0.544875	0.818	0.556	1.09e-29	1
LAIR2	2.25e-32	0.546664	0.669	0.366	4.51e-29	1
CXCR6	2.21e-31	0.568676	0.715	0.435	4.42e-28	1
FABP5	2.65e-31	0.460516	0.613	0.318	5.31e-28	1
HLA-DQA1	3.07e-31	0.516218	0.623	0.349	6.14e-28	1
ITGA1	7.08e-31	0.414527	0.667	0.366	1.42e-27	1
LYST	3.32e-30	0.544718	0.707	0.434	6.63e-27	1
DRAIC	4.87e-30	0.384824	0.439	0.194	9.73e-27	1
RGS1	1.04e-29	0.456128	0.98	0.856	2.08e-26	1
CTSD	4.96e-29	0.453209	0.858	0.624	9.91e-26	1
TNFRSF9	7.96e-29	0.510009	0.609	0.336	1.59e-25	1
CD74	1.2e-27	0.457469	0.912	0.755	2.4e-24	1
CCND2	3.61e-27	0.475865	0.896	0.684	7.22e-24	1
ZEB2	6.21e-27	0.462881	0.649	0.375	1.24e-23	1
MYO1E	4.12e-26	0.308124	0.419	0.198	8.23e-23	1
GOLIM4	4.75e-25	0.412056	0.503	0.256	9.5e-22	1
ACP5	5.16e-25	0.406909	0.609	0.359	1.03e-21	1
CLEC2B	1.07e-24	0.433546	0.852	0.6	2.14e-21	1
HLA-DQB1	1.4e-24	0.47398	0.631	0.392	2.8e-21	1
PLPP1	1.62e-24	0.310416	0.407	0.187	3.23e-21	1
TNIP3	1.7e-24	0.430877	0.499	0.264	3.4e-21	1
JAML	2e-24	0.454912	0.523	0.278	4e-21	1
ZBED2	2.84e-24	0.473094	0.477	0.26	5.68e-21	1
CTSW	6.25e-23	0.30277	0.78	0.465	1.25e-19	1
CCL23	6.83e-23	0.559468	0.377	0.185	1.37e-19	1
CYTOR	1.28e-22	0.390718	0.808	0.575	2.57e-19	1
IKZF3	2.76e-22	0.428726	0.756	0.532	5.51e-19	1
CD70	4.26e-22	0.395398	0.447	0.226	8.51e-19	1
CSF1	1.22e-21	0.419549	0.563	0.331	2.44e-18	1
RGS2	1e-20	0.530456	0.595	0.387	2e-17	1
KIR2DL4	1.7e-20	0.281003	0.455	0.242	3.41e-17	1
FAM3C	1.92e-20	0.486287	0.567	0.338	3.84e-17	1
TRAC	2.54e-20	0.339214	0.962	0.836	5.09e-17	1
RBPJ	2.82e-20	0.390814	0.798	0.562	5.65e-17	1
NDFIP2	5.61e-20	0.312674	0.563	0.328	1.12e-16	1
CST7	7.81e-20	0.346025	0.876	0.68	1.56e-16	1
SLF1	7.89e-20	0.365732	0.589	0.368	1.58e-16	1
GNPTAB	1.68e-19	0.372144	0.717	0.487	3.36e-16	1
PTPN6	1.7e-19	0.401525	0.655	0.422	3.39e-16	1
TOX	2e-19	0.312509	0.581	0.348	4.01e-16	1
SPRY1	1e-18	0.395026	0.475	0.251	2.01e-15	1
HOPX	1.38e-18	0.486653	0.639	0.404	2.76e-15	1
APOBEC3H	2.02e-18	0.268332	0.471	0.269	4.03e-15	1
CTSC	3.2e-18	0.297834	0.872	0.718	6.4e-15	1
ENTPD1	3.56e-18	0.288014	0.523	0.306	7.13e-15	1
CD52	4.28e-18	0.29294	0.986	0.915	8.56e-15	1
PTTG1	9.72e-18	0.302084	0.657	0.437	1.94e-14	1
AFAP1L2	6.44e-17	0.269636	0.429	0.245	1.29e-13	1
KRT86	2.79e-16	0.280728	0.465	0.269	5.58e-13	1
NBL1	3.78e-16	0.30373	0.405	0.206	7.57e-13	1
SIRPG	1.17e-15	0.262965	0.511	0.317	2.35e-12	1
LAYN	1.86e-15	0.277367	0.475	0.284	3.72e-12	1
SRGAP3	3.1e-15	0.334584	0.531	0.331	6.21e-12	1
PMCH	3.39e-15	0.263928	0.323	0.175	6.78e-12	1
TPI1	8.64e-14	0.279764	0.9	0.794	1.73e-10	1
KIF20B	1.12e-13	0.25114	0.493	0.316	2.23e-10	1
MT2A	2.5e-13	0.292011	0.778	0.626	5e-10	1
TRG-AS1	5.03e-13	0.35123	0.497	0.304	1.01e-09	1
TRBC2	5.18e-13	0.324228	0.878	0.798	1.04e-09	1
CDKN2A	6.85e-13	0.272775	0.595	0.406	1.37e-09	1
CDK6	1.81e-12	0.258225	0.581	0.394	3.63e-09	1
LINC01943	2.22e-12	0.284387	0.495	0.33	4.44e-09	1
RHOB	5.87e-12	0.264148	0.447	0.267	1.17e-08	1
BST2	9.04e-12	0.287408	0.782	0.61	1.81e-08	1
CD7	1.35e-11	0.260517	0.86	0.712	2.71e-08	1
DTHD1	5.53e-11	0.26285	0.399	0.24	1.11e-07	1
COTL1	1.41e-10	0.287618	0.802	0.65	2.82e-07	1
BAX	1.59e-09	0.276062	0.675	0.523	3.19e-06	1
IER5L	1.72e-09	0.255311	0.461	0.31	3.44e-06	1
CMIP	1.1e-08	0.271326	0.559	0.4	2.19e-05	1
HSPA6	6.38e-08	0.590395	0.279	0.183	0.000127604	1
SLA	2.32e-06	0.262115	0.766	0.693	0.00464842	1
HSP90AA1	0.00326131	0.264831	0.988	0.979	1	1
IL7R	9.91e-101	1.72348	0.905	0.323	1.98e-97	2
RPS12	3.96e-93	0.639795	1	0.999	7.93e-90	2
TPT1	1.58e-91	0.56395	1	1	3.16e-88	2
RPL13	6.38e-88	0.53457	1	1	1.28e-84	2
RPL3	1.05e-82	0.588802	1	0.999	2.1e-79	2
EEF1A1	3.29e-82	0.552542	1	1	6.59e-79	2
RPL32	7.96e-81	0.608856	1	0.997	1.59e-77	2
RPL11	2.47e-78	0.555557	1	1	4.93e-75	2
RPS18	3.11e-76	0.488091	1	1	6.21e-73	2
RPL34	8.36e-75	0.639128	1	0.995	1.67e-71	2
RPS2	4.3e-72	0.494411	1	0.997	8.6e-69	2
RPS16	1.52e-69	0.53969	1	0.992	3.04e-66	2
RPS3A	2.31e-69	0.575108	1	0.997	4.63e-66	2
RPL18A	6.07e-65	0.46536	1	0.999	1.21e-61	2
RPS23	1.17e-64	0.49742	1	0.997	2.33e-61	2
RPL14	1.54e-64	0.523156	1	0.987	3.08e-61	2
RPS6	2.73e-63	0.536984	1	0.998	5.45e-60	2
RPL19	1.25e-62	0.471877	1	0.998	2.5e-59	2
RPS13	1.61e-62	0.597979	1	0.991	3.23e-59	2
RPL23A	2.92e-60	0.450643	1	0.992	5.85e-57	2
RPS8	6.73e-59	0.498352	1	0.998	1.35e-55	2
KLF2	4.85e-58	1.25506	0.777	0.356	9.7e-55	2
RPS5	5.69e-52	0.525576	1	0.975	1.14e-48	2
RPS9	2.92e-51	0.455899	0.996	0.993	5.84e-48	2
JUNB	1.02e-50	0.779115	0.985	0.852	2.05e-47	2
GPR183	2.2e-50	1.0039	0.692	0.305	4.41e-47	2
RPL10A	1.75e-49	0.431768	1	0.992	3.49e-46	2
RPL27A	4.22e-49	0.400968	1	0.997	8.44e-46	2
EEF1B2	2.96e-47	0.671365	0.982	0.894	5.93e-44	2
PABPC1	2.5e-42	0.609381	0.993	0.911	5e-39	2
RPLP1	8.65e-41	0.330447	1	1	1.73e-37	2
FOS	7.09e-40	0.940787	0.901	0.647	1.42e-36	2
RPL22	2.56e-39	0.446387	0.993	0.973	5.11e-36	2
RPL12	2.4e-36	0.374207	0.996	0.989	4.8e-33	2
RPL35A	5.68e-36	0.277039	1	1	1.14e-32	2
RPLP0	7.52e-36	0.433722	0.989	0.962	1.5e-32	2
CCR7	1.53e-33	0.861518	0.52	0.23	3.05e-30	2
CD40LG	3.93e-32	0.620008	0.502	0.203	7.85e-29	2
RPL27	5.45e-32	0.347615	0.996	0.985	1.09e-28	2
RIPOR2	6.4e-30	0.623474	0.663	0.342	1.28e-26	2
LTB	6.23e-29	0.522424	0.934	0.699	1.25e-25	2
NOSIP	1.19e-28	0.720836	0.601	0.324	2.38e-25	2
RPL37A	7.39e-28	0.273543	1	0.996	1.48e-24	2
LINC02273	1.09e-26	0.410294	0.385	0.13	2.17e-23	2
TCF7	1.92e-26	0.664213	0.527	0.247	3.83e-23	2
RPL7	5.29e-24	0.337922	0.985	0.949	1.06e-20	2
RPL23	1.27e-23	0.376708	0.982	0.935	2.54e-20	2
AQP3	1.76e-23	0.450325	0.451	0.191	3.53e-20	2
LDHB	1.02e-22	0.467903	0.875	0.712	2.04e-19	2
RPL4	7.4e-20	0.327759	0.967	0.939	1.48e-16	2
FTH1	1.41e-19	0.332989	1	0.992	2.82e-16	2
ANXA1	6.61e-19	0.522847	0.864	0.655	1.32e-15	2
BIRC3	9.96e-19	0.323981	0.725	0.45	1.99e-15	2
SOCS3	1.12e-18	0.624359	0.604	0.388	2.23e-15	2
RPS11	1.12e-17	0.26319	1	0.992	2.25e-14	2
EIF3E	2.2e-16	0.396162	0.81	0.663	4.41e-13	2
SATB1	3.31e-16	0.382231	0.37	0.16	6.61e-13	2
NFKBIA	6.23e-16	0.438177	0.912	0.731	1.25e-12	2
TOB1	1.96e-13	0.546422	0.465	0.268	3.93e-10	2
SPOCK2	3.14e-13	0.250808	0.784	0.547	6.28e-10	2
EEF2	3.46e-13	0.273986	0.927	0.836	6.93e-10	2
DUSP1	1.32e-12	0.298902	0.938	0.795	2.64e-09	2
ARL4C	3.69e-12	0.259856	0.912	0.755	7.38e-09	2
CD55	5.13e-12	0.435165	0.436	0.234	1.03e-08	2
RCAN3	8.31e-12	0.379323	0.634	0.456	1.66e-08	2
RORA	1.61e-10	0.313636	0.593	0.408	3.21e-07	2
SLC2A3	2.34e-10	0.406947	0.612	0.425	4.68e-07	2
BTG2	2.39e-10	0.345153	0.813	0.678	4.79e-07	2
SNHG8	2.66e-10	0.284376	0.571	0.39	5.32e-07	2
TIMP1	2.74e-10	0.298746	0.513	0.315	5.47e-07	2
KLF3	3.18e-10	0.351945	0.414	0.232	6.36e-07	2
SELL	4.08e-10	0.523062	0.396	0.231	8.16e-07	2	CD62L
LPAR6	7.76e-10	0.268118	0.326	0.198	1.55e-06	2
CAMK4	3.61e-09	0.319238	0.418	0.273	7.22e-06	2
MAL	1.01e-08	0.516105	0.348	0.21	2.03e-05	2
IFI44L	1.14e-08	0.282354	0.341	0.208	2.29e-05	2
MX2	2.08e-08	0.326159	0.458	0.318	4.15e-05	2
RNASET2	2.11e-08	0.347978	0.579	0.439	4.21e-05	2
CD28	2.69e-08	0.277853	0.436	0.305	5.39e-05	2
LMNA	2.94e-08	0.382993	0.571	0.424	5.88e-05	2
ZFAS1	5.08e-08	0.260043	0.802	0.703	0.000101692	2
C1orf162	7.25e-08	0.275123	0.355	0.207	0.000144925	2
DDIT4	1.69e-07	0.348097	0.799	0.704	0.000338936	2
FOSB	3.92e-06	0.348352	0.586	0.442	0.00784285	2
ISG20	2.87e-05	0.257272	0.722	0.596	0.0574049	2
RSL24D1	5.83e-05	0.251762	0.593	0.485	0.11665	2
TRABD2A	0.000268605	0.373645	0.293	0.2	0.53721	2
HERC5	0.00133402	0.257311	0.304	0.23	1	2
LEF1	0.0015798	0.436821	0.308	0.224	1	2
TNFRSF4	4.86e-53	1.67605	0.7	0.313	9.73e-50	3
SPOCK21	2.21e-49	0.961116	0.868	0.542	4.43e-46	3
CD4	2.89e-44	0.933498	0.636	0.276	5.78e-41	3
LTB1	1.55e-43	1.05563	0.95	0.706	3.11e-40	3
FOXP3	3.68e-35	1.06196	0.55	0.252	7.35e-32	3
DUSP4	1.33e-33	0.774565	0.864	0.643	2.66e-30	3
TBC1D4	6.06e-33	1.00792	0.645	0.359	1.21e-29	3
IL32	1.33e-32	0.615337	0.995	0.949	2.65e-29	3
CTLA4	1.04e-31	0.872904	0.741	0.465	2.09e-28	3
MAF	3.43e-31	0.878936	0.723	0.458	6.87e-28	3
TNFRSF18	6.9e-30	1.06694	0.677	0.401	1.38e-26	3
SAT1	1.28e-27	0.991857	0.795	0.622	2.56e-24	3
BATF	2.09e-27	0.944391	0.659	0.412	4.19e-24	3
DNPH1	1.4e-26	0.758247	0.664	0.411	2.79e-23	3
BIRC31	7.98e-26	0.818263	0.709	0.465	1.6e-22	3
CORO1B	2.84e-25	0.881871	0.727	0.531	5.69e-22	3
ICOS	1.23e-24	0.812771	0.664	0.429	2.46e-21	3
TNFRSF1B	1.75e-22	0.783885	0.745	0.582	3.5e-19	3
ARID5B	2.28e-22	0.710435	0.755	0.561	4.56e-19	3
TIGIT1	1.17e-21	0.57608	0.845	0.659	2.35e-18	3
S100A4	1.34e-20	0.540098	0.982	0.942	2.69e-17	3
PMAIP1	2.06e-20	0.972324	0.568	0.338	4.11e-17	3
GADD45A	3.61e-19	0.848472	0.595	0.404	7.22e-16	3
PRDM1	4.84e-19	0.514752	0.777	0.565	9.68e-16	3
TRAC1	1.04e-17	0.461976	0.982	0.861	2.07e-14	3
NFKBIA1	3.1e-16	0.498677	0.859	0.748	6.2e-13	3
RGS11	5.97e-16	0.41104	0.977	0.885	1.19e-12	3
IKZF2	9.64e-16	0.694899	0.441	0.257	1.93e-12	3
IL2RA	2.43e-15	1.17239	0.464	0.297	4.87e-12	3
CD271	9.25e-14	0.400344	0.8	0.628	1.85e-10	3
GLRX	1.91e-13	0.558738	0.609	0.448	3.82e-10	3
PRDX1	2.66e-13	0.420795	0.782	0.704	5.32e-10	3
PTTG11	5.2e-13	0.458277	0.65	0.489	1.04e-09	3
TIMP11	5.42e-13	0.577745	0.495	0.327	1.08e-09	3
CTSC1	7.52e-13	0.546905	0.841	0.759	1.5e-09	3
TYMP	1.86e-12	0.698488	0.645	0.531	3.73e-09	3
CREM	1.66e-10	0.473609	0.727	0.62	3.32e-07	3
GBP5	2.83e-10	0.454782	0.718	0.623	5.66e-07	3
LAYN1	3.52e-10	0.570181	0.473	0.328	7.04e-07	3
RORA1	4.16e-10	0.485521	0.564	0.422	8.33e-07	3
ENO1	5.72e-10	0.485399	0.914	0.881	1.14e-06	3
LTA	9.01e-10	0.780634	0.409	0.285	1.8e-06	3
PLIN2	9.15e-10	0.495054	0.527	0.377	1.83e-06	3
CD741	2.56e-09	0.306195	0.9	0.794	5.12e-06	3
TNFRSF25	5.3e-09	0.628117	0.441	0.322	1.06e-05	3
LINC019431	1.33e-08	0.622899	0.477	0.371	2.65e-05	3
LGALS3	1.72e-08	0.434724	0.641	0.544	3.45e-05	3
TNFRSF91	1.96e-08	0.524361	0.523	0.415	3.92e-05	3
PKM	2.17e-08	0.518075	0.75	0.692	4.35e-05	3
RAB11FIP1	5.8e-08	0.448757	0.577	0.479	0.000115944	3
UCP2	1.18e-07	0.457939	0.591	0.517	0.000236262	3
NAMPT	2.26e-07	0.474283	0.527	0.434	0.000451101	3
RAC1	4.47e-07	0.279819	0.732	0.669	0.000894917	3
LIMA1	5.35e-07	0.401015	0.414	0.317	0.00107071	3
IL18R1	7.58e-07	0.446882	0.35	0.254	0.00151677	3
RPS27L	2.16e-06	0.324827	0.782	0.7	0.00431264	3
EPSTI1	2.42e-06	0.384514	0.555	0.482	0.00483655	3
ENTPD11	3.51e-06	0.466656	0.445	0.37	0.00701422	3
RTKN2	4.15e-06	0.671006	0.332	0.253	0.00829883	3
CD281	6.08e-06	0.446968	0.395	0.318	0.0121607	3
ISG201	1.11e-05	0.348773	0.668	0.611	0.0222451	3
CXCR61	5.06e-05	0.291021	0.595	0.521	0.101243	3
PIM2	6.64e-05	0.296395	0.327	0.264	0.132738	3
PGAM1	6.7e-05	0.29669	0.655	0.59	0.134005	3
LAIR21	0.000137064	0.329536	0.536	0.46	0.274128	3
CTSZ	0.000213428	0.306314	0.468	0.411	0.426855	3
TRBC21	0.000240299	0.300782	0.836	0.824	0.480598	3
SPATS2L	0.000363514	0.288759	0.45	0.388	0.727028	3
GK	0.000475372	0.344289	0.245	0.2	0.950745	3
EPHX2	0.000575883	0.265142	0.232	0.193	1	3
CTSB	0.00131888	0.264271	0.4	0.342	1	3
SERPINE2	0.00221372	0.266151	0.268	0.232	1	3
AC025164.1	0.00223141	0.359122	0.455	0.418	1	3
IKZF4	0.0024068	0.42287	0.286	0.248	1	3
ZC2HC1A	0.00259777	0.443659	0.259	0.226	1	3
JPT1	0.00266309	0.253453	0.541	0.526	1	3
MAGEH1	0.00335361	0.456034	0.3	0.266	1	3
IL1R2	0.00366127	0.49957	0.236	0.207	1	3
IFI6	0.00461022	0.308536	0.459	0.431	1	3
RPS6KA5	0.00556958	0.262824	0.291	0.267	1	3
TGIF1	0.00828299	0.264227	0.35	0.32	1	3
MSI2	0.00835129	0.263147	0.441	0.417	1	3
CD82	0.00899283	0.26881	0.441	0.426	1	3
GOLGA8A	0.00919532	0.310649	0.468	0.437	1	3
TRAF1	0.00941865	0.308386	0.395	0.376	1	3
TYROBP	5.98e-90	1.85471	0.898	0.206	1.2e-86	4
FCER1G	7.04e-80	1.54243	0.819	0.182	1.41e-76	4
TRDC	1.16e-78	1.55624	0.88	0.239	2.32e-75	4
KLRD1	1.27e-57	1.13728	0.922	0.352	2.55e-54	4
GNLY	4.71e-53	2.49549	0.753	0.227	9.43e-50	4
KRT81	2.24e-48	1.30243	0.681	0.222	4.47e-45	4
KLRC1	1.42e-43	1.46761	0.596	0.127	2.85e-40	4
XCL2	5.45e-43	0.973794	0.849	0.376	1.09e-39	4
KLRB1	5.49e-41	1.25263	0.837	0.384	1.1e-37	4
XCL1	8.45e-41	0.990684	0.639	0.209	1.69e-37	4
IL2RB	1.15e-40	0.861806	0.928	0.587	2.3e-37	4
MATK	2.45e-39	0.95325	0.783	0.317	4.9e-36	4
TXK	2.25e-38	1.06234	0.681	0.237	4.5e-35	4
CTSW1	2.08e-36	0.871477	0.928	0.529	4.16e-33	4
CD631	4.34e-34	0.643227	0.988	0.818	8.69e-31	4
CD71	1.8e-29	0.665363	0.964	0.738	3.6e-26	4
HOPX1	9.01e-28	0.7223	0.831	0.441	1.8e-24	4
CCL51	1.98e-27	0.656916	0.988	0.8	3.96e-24	4
ZNF683	2.59e-26	0.942222	0.651	0.299	5.18e-23	4
ITGA11	5.15e-26	0.700297	0.801	0.428	1.03e-22	4
SH2D1B	1.55e-25	0.719516	0.476	0.145	3.11e-22	4
NKG71	3.74e-25	0.614663	0.976	0.694	7.49e-22	4
LAT2	1.56e-24	0.756362	0.645	0.293	3.12e-21	4
AREG	8.84e-23	1.3261	0.596	0.269	1.77e-19	4
TMIGD2	3.51e-22	0.582721	0.476	0.152	7.02e-19	4
GSTP1	1.25e-21	0.59718	0.898	0.7	2.5e-18	4
TNFRSF181	4.68e-20	0.635073	0.717	0.408	9.36e-17	4
KLRC2	1.15e-18	0.800477	0.512	0.198	2.29e-15	4
KRT861	3e-18	0.731186	0.602	0.303	5.99e-15	4
CLIC3	5.91e-18	0.662925	0.699	0.385	1.18e-14	4
LDLRAD4	6.49e-18	0.755328	0.675	0.408	1.3e-14	4
KIR2DL41	1.15e-16	0.625788	0.56	0.284	2.3e-13	4
CCR1	2.66e-16	0.382516	0.452	0.191	5.33e-13	4
PTGDR	4.22e-16	0.48075	0.422	0.144	8.44e-13	4
ATP8B4	1.17e-14	0.40295	0.488	0.238	2.34e-11	4
PRF1	2.75e-14	0.446444	0.825	0.571	5.49e-11	4
MAP3K8	2.89e-14	0.350375	0.548	0.28	5.79e-11	4
GZMA1	3.62e-14	0.478593	0.94	0.756	7.23e-11	4
TBCD	6.42e-14	0.336241	0.584	0.321	1.28e-10	4
NCR3	2.4e-13	0.637951	0.5	0.226	4.79e-10	4
SRGAP31	2.67e-13	0.468873	0.627	0.371	5.35e-10	4
CXXC5	3.1e-13	0.6044	0.53	0.273	6.21e-10	4
PLA2G16	9.73e-13	0.374672	0.669	0.416	1.95e-09	4
ALOX5AP	1.23e-12	0.414992	0.795	0.517	2.47e-09	4
CLEC2B1	4.15e-12	0.408835	0.861	0.666	8.31e-09	4
ABCB1	4.6e-12	0.416777	0.458	0.238	9.21e-09	4
METRNL	4.78e-12	0.394365	0.789	0.525	9.55e-09	4
GZMB1	6.41e-12	0.398839	0.861	0.588	1.28e-08	4
CKLF	1.55e-11	0.359293	0.892	0.726	3.1e-08	4
ID21	1.76e-11	0.341328	0.964	0.786	3.52e-08	4
CD247	2.45e-11	0.400772	0.849	0.639	4.9e-08	4
CTSD1	3.64e-11	0.338305	0.892	0.682	7.28e-08	4
RASGEF1B	5.97e-11	0.319578	0.434	0.236	1.19e-07	4
GNPTAB1	9.94e-11	0.411482	0.759	0.542	1.99e-07	4
NCAM1	1.02e-10	0.610515	0.44	0.213	2.05e-07	4
IGFBP2	1.29e-10	0.419413	0.861	0.711	2.58e-07	4
CCL41	1.31e-10	0.300912	0.94	0.681	2.63e-07	4
STARD3NL	1.66e-10	0.536219	0.512	0.284	3.33e-07	4
VPS37B	5.07e-10	0.383149	0.59	0.355	1.01e-06	4
B3GNT7	6.39e-10	0.451417	0.38	0.171	1.28e-06	4
DUSP2	9.51e-10	0.465579	0.916	0.777	1.9e-06	4
CSF11	1.02e-09	0.400097	0.59	0.389	2.04e-06	4
SOST	1.04e-09	0.325255	0.319	0.154	2.07e-06	4
MAFF	1.18e-09	0.471606	0.476	0.251	2.36e-06	4
CD9	1.72e-09	0.477983	0.669	0.487	3.45e-06	4
SYNGR1	1.77e-09	0.283698	0.331	0.137	3.54e-06	4
TRG-AS11	2.2e-09	0.347525	0.566	0.346	4.4e-06	4
PTGER2	2.33e-09	0.301183	0.506	0.289	4.66e-06	4
CCL31	4.08e-09	0.300106	0.651	0.434	8.17e-06	4
LINC018711	9.09e-09	0.281309	0.765	0.535	1.82e-05	4
CTBP2	1.16e-08	0.262529	0.373	0.179	2.31e-05	4
IFITM3	2.55e-08	0.271354	0.657	0.417	5.09e-05	4
SLC16A3	5.69e-08	0.422784	0.518	0.315	0.000113884	4
TRGC1	1.45e-07	0.342979	0.386	0.165	0.000290144	4
RGS16	1.77e-07	0.445037	0.452	0.274	0.000353107	4
PIK3R1	2.29e-07	0.359418	0.825	0.647	0.000458456	4
SLFN13	2.45e-07	0.32245	0.404	0.229	0.000490058	4
IER2	7.27e-07	0.370177	0.813	0.674	0.00145439	4
PLCG2	1.48e-06	0.255425	0.578	0.385	0.0029634	4
GADD45B	3.08e-06	0.286622	0.608	0.401	0.00616819	4
NR4A2	4.45e-06	0.252395	0.711	0.541	0.00889404	4
FOS1	4.73e-06	0.349557	0.831	0.678	0.00945747	4
TYMS	1.35e-05	0.293878	0.325	0.177	0.0270373	4
MCTP2	1.48e-05	0.429512	0.44	0.259	0.0295854	4
SERPINB6	1.49e-05	0.273673	0.307	0.148	0.0298885	4
LGALS1	1.5e-05	0.428397	0.861	0.732	0.0299551	4
CD300A	3.81e-05	0.260555	0.392	0.227	0.0762591	4
HAVCR21	3.95e-05	0.291714	0.578	0.417	0.0790503	4
ITGAX	6.07e-05	0.415274	0.313	0.141	0.12134	4
PPP1R14B	8.97e-05	0.26091	0.681	0.521	0.179412	4
SERPINE21	0.000132217	0.272573	0.355	0.222	0.264435	4
PSME2	0.000225081	0.280704	0.849	0.768	0.450162	4
CKS1B	0.000234386	0.27363	0.41	0.271	0.468771	4
ZNF331	0.000299311	0.271045	0.657	0.513	0.598622	4
CEBPB	0.000450706	0.259997	0.711	0.576	0.901413	4
LYN	0.000565692	0.313282	0.295	0.151	1	4
FOSB1	0.000828824	0.288194	0.59	0.453	1	4
STMN1	0.00128579	0.280439	0.53	0.421	1	4
NDFIP21	0.0016884	0.280115	0.506	0.397	1	4
EOMES	0.00193782	0.282463	0.398	0.25	1	4
TNFSF14	0.00269414	0.307728	0.428	0.3	1	4
DUSP11	0.00423849	0.276973	0.855	0.818	1	4
FGR	0.00645595	0.341555	0.283	0.13	1	4
AC025164.11	0.00850846	0.26486	0.524	0.411	1	4
GZMK	3.51e-60	1.65007	0.982	0.421	7.02e-57	5
ITM2C	1.65e-14	0.840026	0.673	0.48	3.31e-11	5
RPL27A1	2.28e-13	0.299478	1	0.998	4.55e-10	5
CST71	1.26e-10	0.434558	0.9	0.736	2.52e-07	5
CD8A1	2.13e-10	0.499341	0.745	0.519	4.26e-07	5
DNAJB1	1.92e-09	0.378126	0.736	0.584	3.83e-06	5
CD8B1	1.2e-08	0.610706	0.636	0.465	2.39e-05	5
KIAA1551	1.4e-07	0.441069	0.827	0.778	0.000279517	5
GZMA2	2.54e-07	0.29048	0.973	0.761	0.000508688	5
DUSP21	7.06e-07	0.401739	0.9	0.784	0.00141164	5
ZFAS11	1.02e-06	0.338509	0.773	0.718	0.00203928	5
COTL11	1.31e-06	0.372028	0.782	0.697	0.00261558	5
KLRG1	1.87e-06	0.582547	0.336	0.22	0.00374835	5
IGKC	3.12e-06	1.33886	0.982	0.993	0.0062338	5
PPP1R14B1	8.37e-06	0.774861	0.582	0.536	0.0167494	5
FOSB2	9.35e-06	0.456172	0.582	0.46	0.018691	5
CRTAM	1.55e-05	0.524177	0.373	0.265	0.0309082	5
CMC1	2.32e-05	0.558405	0.509	0.43	0.0464532	5
PIK3R11	5.19e-05	0.389162	0.709	0.664	0.103801	5
ANXA11	0.000182337	0.324529	0.736	0.691	0.364674	5
GZMH1	0.000222155	0.41936	0.673	0.591	0.44431	5
IRF1	0.000732679	0.348759	0.8	0.788	1	5
PLEK	0.000925449	0.354576	0.382	0.306	1	5
TRAT1	0.00252993	0.348268	0.491	0.442	1	5
IGHG4	0.00554899	0.555106	0.664	0.719	1	5
PATL2	0.00678004	0.329221	0.264	0.226	1	5
AHNAK	0.00823945	0.253722	0.718	0.743	1	5
FGFBP2	1.04e-83	2.20834	0.905	0.089	2.08e-80	6
FCGR3A	6.02e-62	1.6029	0.832	0.16	1.2e-58	6
MYOM2	6.24e-58	1.789	0.768	0.161	1.25e-54	6
PLEK1	2.95e-51	1.48195	0.895	0.271	5.89e-48	6
CX3CR1	4.05e-42	1.13703	0.642	0.113	8.09e-39	6
GNLY1	1.33e-41	1.22166	0.863	0.248	2.66e-38	6
SPON2	5.36e-39	1.58519	0.663	0.111	1.07e-35	6
KLRD11	7.79e-37	1.20103	0.916	0.383	1.56e-33	6
PLAC8	3.88e-36	1.24042	0.684	0.141	7.75e-33	6
NKG72	2.21e-32	0.933794	1	0.708	4.41e-29	6
EFHD2	2.37e-32	1.08109	0.958	0.567	4.75e-29	6
KLRF1	2.49e-32	1.18916	0.621	0.111	4.98e-29	6
ARL4C1	3.47e-30	0.963197	0.989	0.77	6.95e-27	6
PRF11	8.56e-30	1.1854	0.916	0.578	1.71e-26	6
MYBL1	2.01e-27	0.986897	0.695	0.204	4.01e-24	6
CCL42	2.71e-27	1.08777	0.989	0.691	5.41e-24	6
KLF21	1.05e-26	0.954658	0.884	0.405	2.1e-23	6
TYROBP1	2.76e-26	1.02431	0.737	0.254	5.52e-23	6
CST72	6.28e-26	0.795133	1	0.731	1.26e-22	6
GZMB2	5.88e-25	0.875451	0.947	0.596	1.18e-21	6
PRSS23	1.18e-24	0.756063	0.568	0.151	2.36e-21	6
GZMH2	1.85e-20	0.885354	0.926	0.574	3.7e-17	6
S1PR5	3.3e-19	0.797337	0.526	0.133	6.6e-16	6
ADGRG1	9.34e-19	0.773794	0.642	0.294	1.87e-15	6
IER21	2.26e-17	0.833948	0.926	0.673	4.52e-14	6
RIPOR21	2.51e-17	0.679367	0.768	0.377	5.01e-14	6
TRDC1	2.05e-16	0.952851	0.663	0.289	4.09e-13	6
CTSW2	2.27e-16	0.617895	0.905	0.552	4.54e-13	6
ZEB21	7.98e-16	0.636513	0.821	0.446	1.6e-12	6
CD2471	1.56e-15	0.785676	0.874	0.648	3.13e-12	6
CD160	1.86e-14	0.364046	0.4	0.104	3.72e-11	6
FCER1G1	1.92e-14	0.803004	0.547	0.236	3.84e-11	6
SLCO3A1	9.31e-13	0.406387	0.495	0.22	1.86e-09	6
LYN1	9.45e-13	0.369844	0.453	0.147	1.89e-09	6
FGR1	4.27e-12	0.444476	0.411	0.129	8.54e-09	6
HOPX2	6.7e-12	0.596023	0.821	0.462	1.34e-08	6
PTGDR1	1.63e-11	0.439844	0.453	0.156	3.27e-08	6
TTC38	7.51e-11	0.676559	0.484	0.204	1.5e-07	6
IL18RAP	8.61e-11	0.342227	0.442	0.174	1.72e-07	6
RHOBTB3	1.55e-10	0.373698	0.389	0.163	3.1e-07	6
KLRC21	2.02e-10	0.556645	0.495	0.216	4.04e-07	6
RORA2	4.73e-10	0.41108	0.747	0.422	9.45e-07	6
MATK1	5.2e-10	0.365733	0.674	0.349	1.04e-06	6
CLIC31	1.31e-09	0.763029	0.653	0.405	2.63e-06	6
XBP1	1.75e-09	0.530439	0.684	0.406	3.5e-06	6
CDC42EP3	2.04e-09	0.330741	0.589	0.307	4.08e-06	6
ANXA12	5.52e-09	0.397301	0.926	0.678	1.1e-05	6
C12orf75	9.02e-09	0.497516	0.758	0.514	1.8e-05	6
FUT11	1.01e-08	0.305731	0.389	0.171	2.01e-05	6
SYNGR11	5.83e-08	0.380837	0.379	0.144	0.00011665	6
KLF31	1.11e-07	0.427611	0.505	0.25	0.000222784	6
TXK1	1.2e-07	0.417088	0.516	0.272	0.000240108	6
FGL2	1.36e-07	0.368989	0.432	0.195	0.000271676	6
HSH2D	2.2e-07	0.31059	0.432	0.212	0.000439353	6
FEZ1	2.88e-07	0.263856	0.368	0.168	0.000576629	6
MCTP21	3.66e-07	0.358562	0.474	0.266	0.00073145	6
MAFF1	6.97e-07	0.269417	0.484	0.263	0.00139354	6
CCL4L21	8.17e-07	0.90546	0.558	0.339	0.00163326	6
C1orf1621	1.59e-06	0.644508	0.463	0.219	0.00318672	6
CHMP1B	2.28e-06	0.344535	0.6	0.376	0.00456136	6
CD300A1	7.43e-06	0.605507	0.463	0.23	0.014861	6
GADD45B1	1.84e-05	0.398378	0.632	0.411	0.0368566	6
MIDN	1.98e-05	0.359464	0.568	0.354	0.039532	6
ERN1	7.54e-05	0.337139	0.484	0.28	0.150756	6
FRY	7.83e-05	0.28099	0.358	0.192	0.15655	6
IER3	8.35e-05	0.313992	0.484	0.307	0.166976	6
IGFBP7	8.72e-05	0.45046	0.495	0.333	0.174488	6
DDIT41	9.36e-05	0.377388	0.821	0.715	0.187267	6
TRG-AS12	0.0001129	0.251356	0.547	0.359	0.225799	6
ASCL2	0.000140565	0.420665	0.316	0.08	0.281131	6
ZFP36	0.000314255	0.254358	0.926	0.828	0.628511	6
CMC11	0.00039733	0.381947	0.579	0.426	0.79466	6
BTG21	0.0007521	0.299192	0.821	0.696	1	6
LAIR22	0.000875444	0.295012	0.632	0.461	1	6
DSTN	0.000877165	0.381644	0.653	0.507	1	6
AHNAK1	0.00120371	0.251871	0.853	0.733	1	6
KLRB11	0.00126063	0.334511	0.579	0.426	1	6
CCL32	0.00183688	0.560188	0.589	0.45	1	6
NR4A21	0.00262762	0.255327	0.705	0.55	1	6
INTS6	0.00428611	0.250287	0.547	0.403	1	6
CEBPD	0.00486985	0.597993	0.389	0.245	1	6
GK5	0.00534117	0.346748	0.347	0.187	1	6
MTCH1	2.86e-19	1.02048	0.881	0.773	5.72e-16	7
WFDC2	1.71e-14	0.964572	0.881	0.87	3.43e-11	7
KRT8	2.37e-14	0.944418	0.836	0.616	4.74e-11	7
S100A13	9.83e-14	0.710914	0.582	0.231	1.97e-10	7
MLF1	1.09e-13	0.734077	0.657	0.324	2.17e-10	7
IGFBP21	1.23e-13	1.04303	0.881	0.721	2.46e-10	7
TCEAL2	1.75e-12	0.665558	0.582	0.28	3.5e-09	7
RBP1	2.37e-12	0.802006	0.746	0.503	4.74e-09	7
CNN3	6.62e-12	0.727962	0.582	0.28	1.32e-08	7
PCP4	2.33e-11	1.12673	0.582	0.306	4.65e-08	7
DMKN	4.93e-11	0.846312	0.642	0.389	9.85e-08	7
TPM4	5.5e-11	0.630134	0.896	0.81	1.1e-07	7
CALD1	1.05e-10	0.677591	0.627	0.314	2.09e-07	7
YBX3	1.26e-10	0.508058	0.582	0.263	2.52e-07	7
PEA15	1.95e-10	0.628534	0.657	0.37	3.9e-07	7
KAZN	2.6e-10	0.546841	0.478	0.227	5.21e-07	7
BCAM	3.18e-10	0.85315	0.746	0.527	6.37e-07	7
BEX3	4.72e-10	0.763537	0.627	0.36	9.44e-07	7
MYL9	5.8e-10	0.653075	0.642	0.355	1.16e-06	7
MARCKSL1	6.08e-10	0.684316	0.672	0.398	1.22e-06	7
LINC00665	1.06e-09	0.750059	0.537	0.282	2.11e-06	7
APP	1.69e-09	0.707078	0.642	0.379	3.38e-06	7
IFT57	3.26e-09	0.627741	0.657	0.404	6.53e-06	7
SOX17	3.32e-09	0.558566	0.582	0.318	6.63e-06	7
JUP	8.03e-09	0.501273	0.493	0.256	1.61e-05	7
TCEA2	8.31e-09	0.45082	0.522	0.256	1.66e-05	7
CCDC34	9.26e-09	0.51069	0.567	0.308	1.85e-05	7
TPM2	1.02e-08	0.566478	0.612	0.334	2.03e-05	7
NQO1	1.26e-08	0.327379	0.388	0.158	2.53e-05	7
ARHGAP29	1.76e-08	0.462565	0.493	0.252	3.53e-05	7
DDAH2	1.94e-08	0.500118	0.701	0.418	3.88e-05	7
CAV1	1.99e-08	0.709687	0.552	0.293	3.98e-05	7
PAX8	2.74e-08	0.485517	0.537	0.297	5.48e-05	7
FARP1	2.99e-08	0.483683	0.493	0.262	5.98e-05	7
KRT18	4.28e-08	0.760592	0.746	0.653	8.57e-05	7
RCN1	4.73e-08	0.435502	0.478	0.235	9.45e-05	7
ID4	5.21e-08	0.653191	0.552	0.318	0.000104139	7
PFN2	6.1e-08	0.516853	0.493	0.268	0.000122061	7
C9orf3	7.45e-08	0.495647	0.478	0.259	0.000149064	7
MDK	7.62e-08	0.720764	0.672	0.47	0.000152442	7
IGF2BP2	1.31e-07	0.684022	0.552	0.338	0.000262012	7
STMN11	1.46e-07	0.478196	0.687	0.421	0.00029163	7
ZNF529	1.55e-07	0.629585	0.448	0.229	0.000310695	7
IFT22	1.57e-07	0.373565	0.463	0.232	0.000313836	7
APOE	1.8e-07	0.69698	0.731	0.52	0.000359132	7
PHGDH	1.99e-07	0.408001	0.507	0.281	0.000397877	7
HIST1H2AC	2.42e-07	0.587845	0.567	0.33	0.000483204	7
SLC25A36	3.26e-07	0.53052	0.627	0.38	0.000652625	7
TPPP3	7.49e-07	0.658398	0.522	0.316	0.00149843	7
HSP90AB1	7.64e-07	0.41818	0.925	0.955	0.00152785	7
CCDC146	9.29e-07	0.557328	0.552	0.337	0.00185805	7
TUBB	9.72e-07	0.51621	0.791	0.604	0.00194342	7
GAS6	1.06e-06	0.372925	0.463	0.254	0.00211921	7
PON2	1.08e-06	0.4746	0.522	0.318	0.00216997	7
ENAH	1.15e-06	0.34366	0.463	0.245	0.00229564	7
CST3	1.34e-06	0.499384	0.537	0.316	0.00267111	7
FGFR1	1.35e-06	0.55461	0.493	0.291	0.00270125	7
C2orf40	1.48e-06	0.568989	0.493	0.292	0.00295272	7
MYL6B	1.66e-06	0.350685	0.507	0.281	0.00332254	7
PAICS	2.67e-06	0.270187	0.463	0.246	0.00533907	7
FXYD1	3.57e-06	0.496296	0.448	0.256	0.00713135	7
PAWR	3.8e-06	0.430865	0.418	0.231	0.00760269	7
PBX1	4.54e-06	0.498773	0.463	0.275	0.00907526	7
ANXA4	5.24e-06	0.395896	0.567	0.344	0.0104824	7
PLTP	5.26e-06	0.579209	0.522	0.329	0.0105264	7
TRIM44	5.46e-06	0.704464	0.612	0.416	0.0109285	7
QPRT	6.2e-06	0.418169	0.433	0.251	0.0123929	7
LYPD6B	7.78e-06	0.309035	0.358	0.191	0.0155645	7
DNALI1	8.56e-06	0.368711	0.373	0.204	0.0171286	7
NRIP1	8.62e-06	0.434643	0.522	0.314	0.0172332	7
IFITM31	9.19e-06	0.50177	0.642	0.435	0.0183734	7
SINHCAF	9.28e-06	0.47686	0.597	0.378	0.018566	7
UCHL1	1.01e-05	0.457216	0.493	0.309	0.0201995	7
NR2F2	1.08e-05	0.326555	0.403	0.207	0.0215332	7
TPM1	1.17e-05	0.480883	0.522	0.319	0.0233088	7
IFI27	1.32e-05	0.347042	0.254	0.105	0.0264181	7
HDGF	1.42e-05	0.422594	0.687	0.475	0.0284179	7
XPOT	1.49e-05	0.265171	0.493	0.282	0.0297916	7
SOX4	1.59e-05	0.382658	0.493	0.293	0.0317	7
SH3BP4	1.66e-05	0.44223	0.418	0.251	0.0331142	7
CTNNAL1	1.71e-05	0.333191	0.388	0.216	0.0341489	7
AIF1L	1.75e-05	0.290521	0.433	0.256	0.0350328	7
TRIP6	1.82e-05	0.324315	0.478	0.286	0.0363532	7
UBE3A	2.3e-05	0.372016	0.687	0.462	0.0459911	7
NR2F6	2.6e-05	0.452331	0.463	0.276	0.0520491	7
RBBP8	3e-05	0.393322	0.418	0.248	0.0600401	7
HMGA2	3.1e-05	0.498053	0.463	0.297	0.0620171	7
MSRB2	3.27e-05	0.256979	0.433	0.24	0.065485	7
YES1	3.4e-05	0.377872	0.463	0.28	0.0679154	7
APEX1	3.92e-05	0.37862	0.552	0.367	0.07834	7
PTGS1	4.03e-05	0.337997	0.433	0.273	0.0806225	7
PKM1	4.04e-05	0.287643	0.821	0.695	0.080802	7
EMX2	4.49e-05	0.366326	0.448	0.285	0.0897971	7
EPCAM	4.5e-05	0.384217	0.433	0.256	0.0900703	7
CDKN2A1	4.85e-05	0.496571	0.627	0.464	0.0970223	7
BNIP3	5.26e-05	0.347053	0.522	0.322	0.105248	7
POLR2I	5.8e-05	0.495404	0.672	0.525	0.116005	7
NSD2	6.16e-05	0.381148	0.403	0.232	0.123272	7
DYRK1A	6.42e-05	0.367693	0.537	0.341	0.128344	7
C8orf33	6.6e-05	0.397861	0.567	0.377	0.131937	7
CKB	7.68e-05	0.427878	0.433	0.259	0.153543	7
CLU	8.6e-05	0.453901	0.552	0.374	0.172082	7
SLC5A3	8.79e-05	0.343444	0.627	0.412	0.175851	7
ZNF566	9.5e-05	0.562901	0.358	0.208	0.190038	7
CD91	9.6e-05	0.373449	0.672	0.5	0.192085	7
LYPD1	9.91e-05	0.349175	0.388	0.242	0.198217	7
CDC42BPB	0.000108579	0.316403	0.299	0.167	0.217159	7
SERPINA5	0.000112903	0.535906	0.463	0.304	0.225807	7
CLDN3	0.000113567	0.504092	0.582	0.413	0.227135	7
CRABP2	0.000117947	0.498926	0.478	0.321	0.235893	7
ATOX1	0.000123885	0.36135	0.567	0.366	0.247771	7
NCKAP1	0.000137522	0.412576	0.388	0.246	0.275045	7
VGLL4	0.000147363	0.264886	0.478	0.288	0.294725	7
DSTN1	0.000149085	0.346051	0.687	0.508	0.29817	7
SPINT2	0.000153046	0.331074	0.478	0.311	0.306092	7
SCOC	0.0001556	0.347036	0.537	0.346	0.311199	7
INTS8	0.000163426	0.26233	0.388	0.218	0.326853	7
AMOTL2	0.000170349	0.273583	0.388	0.248	0.340699	7
ZNF382	0.00017415	0.600778	0.373	0.231	0.3483	7
RPL35A1	0.000190253	0.512037	1	1	0.380506	7
SYNCRIP	0.000207332	0.367856	0.672	0.485	0.414663	7
MBD4	0.000210827	0.475523	0.582	0.392	0.421653	7
CDKN1C	0.000214906	0.25213	0.388	0.234	0.429812	7
CENPF	0.000231659	0.351536	0.433	0.279	0.463319	7
DDR1	0.000255444	0.372247	0.463	0.308	0.510889	7
WLS	0.000258166	0.276764	0.373	0.237	0.516332	7
MAP3K20	0.000260137	0.34962	0.388	0.251	0.520275	7
ATF5	0.000315482	0.276679	0.343	0.2	0.630965	7
MYLK	0.000414826	0.472666	0.403	0.268	0.829652	7
GSN	0.000433062	0.423966	0.522	0.348	0.866124	7
GIGYF2	0.000442482	0.341565	0.567	0.377	0.884964	7
KIAA1217	0.000463491	0.412165	0.358	0.229	0.926983	7
RPLP01	0.000548841	0.32673	0.94	0.968	1	7
CEBPB1	0.000587914	0.286748	0.746	0.584	1	7
APOA1	0.000607105	0.350805	0.463	0.321	1	7
CTNNB1	0.000643065	0.399186	0.567	0.408	1	7
FILIP1	0.000643739	0.279685	0.313	0.19	1	7
ACTL6A	0.000647658	0.269823	0.463	0.304	1	7
IGFBP71	0.000655003	0.331354	0.522	0.335	1	7
TSC22D1	0.000663075	0.438439	0.597	0.452	1	7
MGLL	0.000772781	0.319323	0.224	0.096	1	7
ZFP82	0.000782851	0.564201	0.328	0.211	1	7
VEGFA	0.000803808	0.549279	0.418	0.264	1	7
CP	0.000807656	0.688371	0.493	0.379	1	7
CRIP2	0.000863528	0.333709	0.478	0.32	1	7
MECOM	0.000864387	0.425814	0.358	0.24	1	7
BMP7	0.00088777	0.347818	0.358	0.24	1	7
IGFBP5	0.000915195	0.34863	0.493	0.352	1	7
KLHL24	0.000933382	0.418011	0.507	0.366	1	7
GABPB1-AS1	0.00101381	0.282516	0.582	0.424	1	7
AKR1C3	0.00102236	0.341532	0.388	0.235	1	7
COL18A1	0.00104146	0.265641	0.507	0.358	1	7
C6orf48	0.00108191	0.428235	0.687	0.601	1	7
MSLN	0.00113591	0.314094	0.388	0.246	1	7
GOLGB1	0.0012561	0.311072	0.716	0.578	1	7
NFIB	0.00127967	0.298757	0.373	0.228	1	7
ZNF260	0.00134445	0.666692	0.403	0.277	1	7
ALDH2	0.00141677	0.291214	0.313	0.177	1	7
RAB13	0.00148772	0.411526	0.433	0.277	1	7
ENC1	0.00159792	0.392324	0.328	0.207	1	7
FNBP1L	0.00164201	0.255689	0.328	0.198	1	7
MAL2	0.00170181	0.388033	0.388	0.262	1	7
CALU	0.00172653	0.374646	0.522	0.356	1	7
ATP1A1	0.00183766	0.287613	0.612	0.437	1	7
RPL37A1	0.0022505	0.274595	0.97	0.998	1	7
CXADR	0.00261553	0.260793	0.373	0.241	1	7
FAM43A	0.00269642	0.275147	0.373	0.262	1	7
MRPL3	0.00270178	0.260143	0.567	0.415	1	7
SCX	0.00284097	0.444874	0.328	0.216	1	7
CD59	0.00287487	0.334817	0.478	0.324	1	7
FHL1	0.00302693	0.318789	0.343	0.235	1	7
GRB7	0.00319686	0.276404	0.343	0.216	1	7
CLDN4	0.00362225	0.377256	0.463	0.345	1	7
FOXO3	0.00363454	0.270173	0.388	0.25	1	7
RPS181	0.00402907	0.395773	1	1	1	7
ZNF146	0.00421403	0.577908	0.478	0.358	1	7
KCTD12	0.00449888	0.269674	0.373	0.244	1	7
PTGDS	0.00454488	0.399076	0.657	0.554	1	7
CSTF3	0.0049687	0.327229	0.388	0.262	1	7
SELENOP	0.00514258	0.363264	0.328	0.221	1	7
APLP2	0.00531446	0.351249	0.537	0.396	1	7
HIPK3	0.00623425	0.400761	0.522	0.389	1	7
SLC25A29	0.00629801	0.294593	0.358	0.256	1	7
YBX1	0.00696272	0.585	0.866	0.887	1	7
ZNF567	0.0070415	0.544346	0.418	0.279	1	7
SPTBN1	0.00707485	0.250542	0.507	0.36	1	7
CRYAB	0.0075745	0.360033	0.328	0.227	1	7
IL1R1	0.008681	0.291648	0.433	0.317	1	7
KRT19	0.0090208	0.306519	0.403	0.274	1	7
BEX5	0.00944235	0.316288	0.358	0.253	1	7

## Sheet: Table S4
Table S4. List of marker information for exhausted verse non-exhausted T cells, Related to Figure 3
gene	p_val	avg_logFC	pct.1	pct.2	p_val_adj
GZMB	1.53e-26	1.52071	0.846	0.327	3.87e-22
NKG7	6.17e-22	0.708972	0.976	0.935	1.56e-17
CD63	6.74e-20	0.857377	0.882	0.692	1.7e-15
MT-ND4	9.76e-19	0.436391	1	1	2.47e-14
ID2	1.14e-18	0.904992	0.876	0.57	2.88e-14
MT-ATP6	2.1e-18	0.368354	1	1	5.31e-14
MT-CO1	3.88e-18	0.362828	1	1	9.81e-14
MT-CO2	2.29e-16	0.332735	1	1	5.79e-12
PHLDA1	7.56e-16	1.09681	0.533	0.103	1.91e-11
LAIR2	2.12e-14	1.14043	0.448	0.047	5.35e-10
GAPDH	4.76e-14	0.587622	0.978	1	1.2e-09
HAVCR2	7.71e-13	0.860727	0.458	0.084	1.95e-08
HOPX	9.62e-13	0.946439	0.586	0.224	2.43e-08
PRF1	3.76e-12	0.8315	0.728	0.43	9.5e-08
LINC01871	4.83e-12	0.859369	0.617	0.271	1.22e-07
AKAP5	3.07e-11	0.845989	0.389	0.056	7.74e-07
LGALS1	8.98e-11	0.754097	0.803	0.533	2.27e-06
MT-CYB	1.09e-10	0.313073	0.998	1	2.76e-06
CTSW	1.45e-10	0.669096	0.755	0.486	3.66e-06
LAG3	2.41e-10	0.733563	0.586	0.262	6.08e-06
CTLA4	3.01e-10	0.790485	0.422	0.093	7.6e-06
CCND2	3.9e-10	0.705659	0.702	0.43	9.86e-06
RBPJ	4.02e-10	0.786113	0.586	0.271	1.02e-05
CTSD	6.92e-10	0.587756	0.72	0.449	1.75e-05
CCL3	1.01e-09	1.31836	0.497	0.178	2.54e-05
IFNG	1.13e-09	1.05363	0.408	0.112	2.87e-05
SH3BGRL3	1.51e-09	0.358288	0.994	0.991	3.81e-05
CD7	1.59e-09	0.646012	0.744	0.533	4.03e-05
FKBP1A	1.77e-09	0.645238	0.657	0.402	4.48e-05
CCL5	3.46e-09	0.346958	0.996	1	8.74e-05
PTMS	8.55e-09	0.590644	0.706	0.486	0.000215917
SPRY1	1.1e-08	0.662048	0.264	0.009	0.000278472
S100A4	3.3e-08	0.419521	0.949	0.85	0.000833559
LAYN	4.22e-08	0.702146	0.231	0	0.00106689
SNAP47	4.8e-08	0.661742	0.345	0.084	0.00121306
LINC02195	1.1e-07	0.669665	0.254	0.019	0.00277121
TNFRSF9	1.89e-07	0.795769	0.353	0.093	0.00477219
PDCD1	1.9e-07	0.606672	0.351	0.093	0.00479154
NEAT1	1.96e-07	0.446829	0.888	0.757	0.00494651
KIR2DL4	2.47e-07	0.541777	0.209	0	0.00624848
IVNS1ABP	2.5e-07	0.597083	0.619	0.364	0.00631946
GNPTAB	2.88e-07	0.601893	0.525	0.28	0.00727985
KRT86	3.39e-07	0.741531	0.205	0	0.00856377
NDFIP2	4.06e-07	0.575138	0.331	0.084	0.0102671
TNFRSF18	4.55e-07	0.644994	0.217	0.009	0.0114825
TIGIT	5.24e-07	0.678702	0.667	0.533	0.0132369
CD3D	5.39e-07	0.330011	0.929	0.907	0.0136207
ADGRG1	7.17e-07	0.484433	0.211	0.009	0.018109
FAM3C	8.8e-07	0.606707	0.371	0.121	0.0222368
CLNK	9.29e-07	0.517917	0.209	0.009	0.0234607
PGAM1	1.04e-06	0.487925	0.58	0.336	0.0263751
TRAC	1.24e-06	0.450026	0.911	0.888	0.0313334
CXCR6	1.35e-06	0.651737	0.497	0.262	0.0341696
ACP5	1.39e-06	0.565087	0.367	0.131	0.0349884
MT-ND5	1.43e-06	0.330259	0.968	0.972	0.0362442
TNFRSF1B	1.51e-06	0.543103	0.538	0.308	0.0380924
NEDD9	1.54e-06	0.487685	0.454	0.196	0.039006

## Sheet: Table S5
REAGENT or RESOURCE	SOURCE	IDENTIFIER
Antibodies
Anti-Human CD3 APC (FACS)	BioLegend	Cat#317317
Anti-Human CD4 APC/Fire 750 (FACS)	BioLegend	Cat#357425
Anti-Human CD8 PerCP/Cyanine5.5 (FACS)	BioLegend	Cat#344709
Anti-Human CD25 Brilliant Violet 711 (FACS)	BioLegend	Cat#302635
Anti-FOXP3 Brilliant Violet 421 (FACS)	BioLegend	Cat#320123
Anti-Human PD-1 Brilliant Violet 605 (FACS)	BioLegend	Cat#367425
Anti-Human LAG-3 PE/Cyanine7 (FACS)	BioLegend	Cat#369309
Anti-Human TIM-3 FITC (FACS)	BioLegend	Cat#345021
Anti-Human CD120b/TNFRSF1B PE (FACS)	BioLegend	Cat#358403
Anti-Human PRF1 PE (FACS)	BioLegend	Cat#353303
Anti-Human CD3 antibody(IHC)	Abcam	Cat#ab16669
Anti-Human CD8 antibody(IHC)	Abcam	Cat#ab17147
Anti-Human CD120b/TNFRSF1B antibody(IHC.IF)	Abcam	Cat#ab109322
Anti-Human Sialoadhesin/ CD169(IHC, IF)	Abcam	Cat#ab18619
Anti-Human CD163 (IHC, IF)	Abcam	Cat#ab87099
CD28 Functional Grade Monoclonal Antibody	eBioscience	Cat#16-0289-85
Critical Commercial Assays
Live/Dead Fixable Blue Dead Cell Stain Kit	Invitrogen	Cat#L34962
Fixation Buffer	BioLegend	Cat#420801
Intracellular Staining Permeabilization Wash Buffer (10X)	BioLegend	Cat#421002
IFN Gamma Human Uncoated ELISA Kit	eBioscience	Cat#88-7316-88
Dynabeads Human T-activator CD3/CD28 for T Cell Expansion and Activation	ThermoFisher Scientific	Cat#11131D
Pan T cell Isolation Kit	Miltenyi Biotec	Cat#130-096-535
Chromium™ Single Cell 3' Library & Gel Bead Kit v2	10× Genomics	Cat#PN120237
Chromium™ Single Cell A Chip Kit	10× Genomics	Cat#PN120236
Chromium™ i7 Multiplex Kit	10× Genomics	Cat#PN120262
Deposited Data
Data files for single-cell RNA sequencing (raw data)	This paper	PRJNA756768
Software and Algorithms
Monocle 2.0	Trapnell et al.,2014	http://monocle-bio.sourceforge.net/
Seurat V3	Stuart et al.,2019	https://​github.com/​satijalab/​seurat/​
Scvelo	Bergen et al.,2020	https://scvelo.readthedocs.io/
Cellranger	10× Genomics	https://support.10xgenomics.com/single-cell-gene-expression/software/pipelines/latest/installation
Presto	Korsunsky et al.,2019	https://github.com/immunogenomics/presto
Escape	Borcherding et al.,2021	http://www.bioconductor.org/packages/release/bioc/html/escape.html
